# Supplementary material for: Chemopreventive glucosinolate accumulation in various broccoli and collard tissues: Microfluidic-based targeted transcriptomics for by-product valorization
Source: PLoS One. 2017 Sep 25;12(9):e0185112. doi: 10.1371/journal.pone.0185112 (PMC5612653; doi:10.1371/journal.pone.0185112)
Supplement: S3 Table — (XLSX) [file pone.0185112.s003.xlsx]

## Sheet: S2 Table
Crop	Variety	Tissue	Rep	Total_ITC	Total_Nitrile	Nitrile formation (%)
Broccoli	Neri	Floret	1	5.3444	0.9356	14.8981
Broccoli	Neri	Floret	2	3.5169	0.8703	19.8373
Broccoli	Neri	Floret	3	2.5878	0.9918	27.707
Broccoli	Neri	Leaf	1	0.5947	0	0
Broccoli	Neri	Leaf	2	0.5491	0	0
Broccoli	Neri	Leaf	3	0.4165	0	0
Broccoli	Neri	Root	1	5.6747	0.2162	3.67007
Broccoli	Neri	Root	2	5.6282	0.2162	3.69927
Broccoli	Neri	Root	3	10.0927	0.2107	2.04496
Broccoli	Arcadia	Floret	1	4.8335	3.2613	40.2888
Broccoli	Arcadia	Floret	2	5.5377	2.6143	32.0694
Broccoli	Arcadia	Floret	3	6.6726	2.3464	26.0162
Broccoli	Arcadia	Leaf	1	0.6521	0	0
Broccoli	Arcadia	Leaf	2	0.6044	0	0
Broccoli	Arcadia	Leaf	3	1.5453	0	0
Broccoli	Arcadia	Root	1	8.8717	0.1804	1.99291
Broccoli	Arcadia	Root	2	10.7986	0	0
Broccoli	Arcadia	Root	3	11.3225	0.1644	1.4312
Broccoli	VI-158	Floret	1	2.8925	2.02	41.1196
Broccoli	VI-158	Floret	2	2.9548	1.7337	36.9777
Broccoli	VI-158	Floret	3	2.9948	1.7416	36.7705
Broccoli	VI-158	Leaf	1	0.5017	0	0
Broccoli	VI-158	Leaf	2	0.4808	0	0
Broccoli	VI-158	Root	1	10.0218	0.2263	2.20821
Broccoli	VI-158	Root	2	12.8655	0.3154	2.39286
Broccoli	VI-158	Root	3	11.3085	0.2519	2.17899
Collard	171531	Leaf	1	8.7642	3.8925	30.7545
Collard	171531	Leaf	2	12.3284	1.341	9.81023
Collard	171531	Leaf	3	5.076	0.6083	10.7014
Collard	171531	Root	1	13.0126	6.1611	32.1331
Collard	171531	Root	2	12.125	3.4327	22.0643
Collard	171531	Root	3	17.4087	4.1435	19.2254
Collard	181720	Leaf	1	12.4506	2.1823	14.9137
Collard	181720	Leaf	2	12.4237	2.2319	15.229
Collard	181720	Leaf	3	7.301	2.2643	23.672
Collard	181720	Root	1	25.5819	0.4863	1.86549
Collard	181720	Root	2	26.5725	0.5533	2.03976
Collard	181720	Root	3	19.5272	0.452	2.26235
Collard	662840	Leaf	1	4.5777	1.6968	27.0428
Collard	662840	Leaf	2	3.4887	0.6842	16.3963
Collard	662840	Leaf	3	2.5594	0.9285	26.6206
Collard	662840	Root	1	9.6754	1.8205	15.8361
Collard	662840	Root	2	4.7845	1.231	20.4638
Collard	662840	Root	3	3.9302	0.4497	10.2674
