# Supplementary material for: Chemopreventive glucosinolate accumulation in various broccoli and collard tissues: Microfluidic-based targeted transcriptomics for by-product valorization
Source: PLoS One. 2017 Sep 25;12(9):e0185112. doi: 10.1371/journal.pone.0185112 (PMC5612653; doi:10.1371/journal.pone.0185112)
Supplement: S4 Table — (XLSX) [file pone.0185112.s004.xlsx]

## Sheet: S3 Table
Variable	by Variable	Correlation	Count	Lower 95%	Upper 95%	Signif Prob
Mean(UGT74C1 RQ)	Mean(UGT74B1 RQ)	0.6126	15	0.1462	0.8562	0.0152
Mean(Nitrile formation%)	Mean(Total_Nitrile)	0.7503	15	0.3867	0.912	0.0013
Mean(AOP2 RQ)	Mean(Total_Nitrile)	-0.2386	15	-0.6691	0.3118	0.3918
Mean(BCAT3 RQ)	Mean(Total_Nitrile)	0.0207	15	-0.4968	0.5274	0.9417
Mean(BCAT4 RQ)	Mean(Total_Nitrile)	-0.0819	15	-0.5702	0.4492	0.7717
Mean(MYB122 RQ)	Mean(Total_Nitrile)	-0.2462	15	-0.6735	0.3044	0.3763
Mean(CYP79B2 RQ)	Mean(Total_Nitrile)	-0.431	15	-0.7726	0.1043	0.1088
Mean(CYP79B3 RQ)	Mean(Total_Nitrile)	-0.2397	15	-0.6697	0.3107	0.3895
Mean(CYP79F1 RQ)	Mean(Total_Nitrile)	0.0402	15	-0.482	0.5413	0.8869
Mean(CYP81F1 RQ)	Mean(Total_Nitrile)	-0.2867	15	-0.6967	0.2644	0.3002
Mean(CYP81F2 RQ)	Mean(Total_Nitrile)	-0.3691	15	-0.7412	0.1766	0.1758
Mean(CYP81F3 RQ)	Mean(Total_Nitrile)	-0.5022	15	-0.8069	0.0136	0.0564
Mean(CYP81F4 RQ)	Mean(Total_Nitrile)	-0.1493	15	-0.6146	0.393	0.5953
Mean(ESM1 RQ)	Mean(Total_Nitrile)	-0.2034	15	-0.6481	0.3448	0.4671
Mean(ESP RQ)	Mean(Total_Nitrile)	0.2789	15	-0.2723	0.6923	0.3141
Mean(ESP2 RQ)	Mean(Total_Nitrile)	-0.1431	15	-0.6106	0.3984	0.6109
Mean(FMO GS-OX2 RQ)	Mean(Total_Nitrile)	0.1097	15	-0.4265	0.5889	0.6971
Mean(FMO GS-OX5.1 RQ)	Mean(Total_Nitrile)	0.1765	15	-0.3691	0.6317	0.5292
Mean(FMO GS-OX5.2 RQ)	Mean(Total_Nitrile)	-0.3435	15	-0.7277	0.2048	0.21
Mean(GGP1 RQ)	Mean(Total_Nitrile)	0.1298	15	-0.4097	0.602	0.6448
Mean(GS-OH RQ)	Mean(Total_Nitrile)	-0.0358	15	-0.5382	0.4854	0.8992
Mean(IGMT1 RQ)	Mean(Total_Nitrile)	-0.4365	15	-0.7754	0.0975	0.1038
Mean(IGMT2 RQ)	Mean(Total_Nitrile)	-0.4349	15	-0.7746	0.0995	0.1052
Mean(IPMDH1 RQ)	Mean(Total_Nitrile)	0.1341	15	-0.406	0.6048	0.6337
Mean(IPMDH2 RQ)	Mean(Total_Nitrile)	0.1993	15	-0.3486	0.6456	0.4765
Mean(IPMI-LSU1 RQ)	Mean(Total_Nitrile)	-0.3176	15	-0.7137	0.2325	0.2488
Mean(IPMI-SSU2 RQ)	Mean(Total_Nitrile)	-0.2025	15	-0.6476	0.3456	0.4691
Mean(IPMI-SSU3 RQ)	Mean(Total_Nitrile)	-0.0919	15	-0.577	0.4411	0.7446
Mean(MAM1/2 RQ)	Mean(Total_Nitrile)	-0.3111	15	-0.7102	0.2393	0.2591
Mean(MAM3 RQ)	Mean(Total_Nitrile)	-0.2086	15	-0.6512	0.34	0.4557
Mean(MVP1 RQ)	Mean(Total_Nitrile)	0.3468	15	-0.2012	0.7295	0.2053
Mean(MYB28.1 RQ)	Mean(Total_Nitrile)	0.23	15	-0.3199	0.6641	0.4095
Mean(MYB28.2 RQ)	Mean(Total_Nitrile)	-0.0551	15	-0.5518	0.4705	0.8454
Mean(MYB29 RQ)	Mean(Total_Nitrile)	-0.319	15	-0.7145	0.231	0.2465
Mean(MYB34.1 RQ)	Mean(Total_Nitrile)	0.2194	15	-0.3299	0.6577	0.4321
Mean(MYB34.2 RQ)	Mean(Total_Nitrile)	-0.1889	15	-0.6393	0.358	0.5001
Mean(NSP1 RQ)	Mean(Total_Nitrile)	-0.463	15	-0.7883	0.0645	0.0822
Mean(NSP2 RQ)	Mean(Total_Nitrile)	-0.2067	15	-0.6502	0.3417	0.4597
Mean(SOT16 RQ)	Mean(Total_Nitrile)	-0.3882	15	-0.7511	0.1548	0.1527
Mean(SOT17 RQ)	Mean(Total_Nitrile)	-0.2492	15	-0.6753	0.3016	0.3704
Mean(SOT18 RQ)	Mean(Total_Nitrile)	0.1111	15	-0.4254	0.5898	0.6935
Mean(SUR1 RQ)	Mean(Total_Nitrile)	-0.3098	15	-0.7095	0.2406	0.2611
Mean(TGG1.1 RQ)	Mean(Total_Nitrile)	-0.0063	15	-0.5169	0.5076	0.9822
Mean(TGG1.2 RQ)	Mean(Total_Nitrile)	0.6628	15	0.2279	0.8772	0.0071
Mean(TGG2 RQ)	Mean(Total_Nitrile)	-0.4126	15	-0.7635	0.1264	0.1265
Mean(UGT74B1 RQ)	Mean(Total_Nitrile)	-0.0227	15	-0.5288	0.4953	0.936
Mean(UGT74C1 RQ)	Mean(Total_Nitrile)	-0.2235	15	-0.6602	0.3261	0.4232
Mean(Total_Nitrile)	Mean(Total_ITC)	0.2576	15	-0.2933	0.6801	0.3539
Mean(Nitrile formation%)	Mean(Total_ITC)	-0.0971	15	-0.5805	0.4369	0.7306
Mean(AOP2 RQ)	Mean(Total_ITC)	0.6335	15	0.1795	0.8651	0.0112
Mean(BCAT3 RQ)	Mean(Total_ITC)	-0.3675	15	-0.7404	0.1783	0.1778
Mean(BCAT4 RQ)	Mean(Total_ITC)	0.5508	15	0.0537	0.8291	0.0333
Mean(MYB122 RQ)	Mean(Total_ITC)	0.2363	15	-0.314	0.6677	0.3965
Mean(CYP79B2 RQ)	Mean(Total_ITC)	-0.1674	15	-0.626	0.3772	0.5509
Mean(CYP79B3 RQ)	Mean(Total_ITC)	-0.0689	15	-0.5614	0.4596	0.8072
Mean(CYP79F1 RQ)	Mean(Total_ITC)	0.441	15	-0.092	0.7776	0.0999
Mean(CYP81F1 RQ)	Mean(Total_ITC)	-0.2766	15	-0.691	0.2745	0.3182
Mean(CYP81F2 RQ)	Mean(Total_ITC)	0.0171	15	-0.4995	0.5248	0.9517
Mean(CYP81F3 RQ)	Mean(Total_ITC)	-0.0923	15	-0.5773	0.4408	0.7435
Mean(CYP81F4 RQ)	Mean(Total_ITC)	0.5237	15	0.0156	0.8168	0.0451
Mean(ESM1 RQ)	Mean(Total_ITC)	0.6103	15	0.1426	0.8552	0.0157
Mean(ESP RQ)	Mean(Total_ITC)	-0.4474	15	-0.7807	0.0842	0.0945
Mean(ESP2 RQ)	Mean(Total_ITC)	-0.6069	15	-0.8537	-0.1374	0.0164
Mean(FMO GS-OX2 RQ)	Mean(Total_ITC)	-0.3471	15	-0.7296	0.2009	0.205
Mean(FMO GS-OX5.1 RQ)	Mean(Total_ITC)	-0.0173	15	-0.5249	0.4994	0.9512
Mean(FMO GS-OX5.2 RQ)	Mean(Total_ITC)	-0.083	15	-0.571	0.4483	0.7687
Mean(GGP1 RQ)	Mean(Total_ITC)	-0.5493	15	-0.8285	-0.0516	0.0339
Mean(GS-OH RQ)	Mean(Total_ITC)	0.1423	15	-0.399	0.6101	0.6128
Mean(IGMT1 RQ)	Mean(Total_ITC)	-0.3422	15	-0.727	0.2062	0.2118
Mean(IGMT2 RQ)	Mean(Total_ITC)	-0.0868	15	-0.5735	0.4453	0.7585
Mean(IPMDH1 RQ)	Mean(Total_ITC)	0.6676	15	0.236	0.8792	0.0065
Mean(IPMDH2 RQ)	Mean(Total_ITC)	-0.3259	15	-0.7182	0.2237	0.2359
Mean(IPMI-LSU1 RQ)	Mean(Total_ITC)	-0.2587	15	-0.6808	0.2923	0.3518
Mean(IPMI-SSU2 RQ)	Mean(Total_ITC)	0.6011	15	0.1283	0.8512	0.0178
Mean(IPMI-SSU3 RQ)	Mean(Total_ITC)	-0.7031	15	-0.8935	-0.2983	0.0035
Mean(MAM1/2 RQ)	Mean(Total_ITC)	0.1976	15	-0.3501	0.6446	0.4803
Mean(MAM3 RQ)	Mean(Total_ITC)	0.7437	15	0.3739	0.9095	0.0015
Mean(MVP1 RQ)	Mean(Total_ITC)	-0.3824	15	-0.7481	0.1615	0.1595
Mean(MYB28.1 RQ)	Mean(Total_ITC)	-0.015	15	-0.5232	0.5012	0.9578
Mean(MYB28.2 RQ)	Mean(Total_ITC)	0.6587	15	0.221	0.8755	0.0076
Mean(MYB29 RQ)	Mean(Total_ITC)	0.5342	15	0.0302	0.8216	0.0402
Mean(MYB34.1 RQ)	Mean(Total_ITC)	-0.0621	15	-0.5567	0.465	0.826
Mean(MYB34.2 RQ)	Mean(Total_ITC)	-0.4173	15	-0.7658	0.1208	0.1217
Mean(NSP1 RQ)	Mean(Total_ITC)	0.0923	15	-0.4408	0.5773	0.7436
Mean(NSP2 RQ)	Mean(Total_ITC)	0.4817	15	-0.0406	0.7972	0.069
Mean(SOT16 RQ)	Mean(Total_ITC)	-0.3307	15	-0.7209	0.2186	0.2286
Mean(SOT17 RQ)	Mean(Total_ITC)	0.0306	15	-0.4894	0.5345	0.9139
Mean(SOT18 RQ)	Mean(Total_ITC)	0.3266	15	-0.223	0.7186	0.2348
Mean(SUR1 RQ)	Mean(Total_ITC)	0.2588	15	-0.2922	0.6808	0.3516
Mean(TGG1.1 RQ)	Mean(Total_ITC)	0.1472	15	-0.3949	0.6132	0.6007
Mean(TGG1.2 RQ)	Mean(Total_ITC)	0.0414	15	-0.481	0.5422	0.8834
Mean(TGG2 RQ)	Mean(Total_ITC)	0.4695	15	-0.0563	0.7914	0.0774
Mean(UGT74B1 RQ)	Mean(Total_ITC)	0.1679	15	-0.3768	0.6263	0.5497
Mean(UGT74C1 RQ)	Mean(Total_ITC)	0.4873	15	-0.0333	0.7999	0.0654
Mean(Gluconasturtiin)	Mean(Total_Indoles)	0.0196	15	-0.4977	0.5266	0.9448
Mean(Total_GS)	Mean(Total_Indoles)	0.3138	15	-0.2365	0.7117	0.2547
Mean(Erucin)	Mean(Total_Indoles)	-0.1015	15	-0.5834	0.4333	0.719
Mean(SF)	Mean(Total_Indoles)	0.5061	15	-0.0083	0.8087	0.0542
Mean(SFN)	Mean(Total_Indoles)	0.2774	15	-0.2738	0.6914	0.3169
Mean(Iberin)	Mean(Total_Indoles)	0.1646	15	-0.3797	0.6242	0.5578
Mean(AITC)	Mean(Total_Indoles)	-0.1488	15	-0.6143	0.3934	0.5966
Mean(CETP)	Mean(Total_Indoles)	-0.2304	15	-0.6643	0.3195	0.4087
Mean(3-B-1-ITC)	Mean(Total_Indoles)	-0.1807	15	-0.6342	0.3654	0.5193
Mean(4-PN)	Mean(Total_Indoles)	0.1824	15	-0.3638	0.6353	0.5152
Mean(Perc_ITC_GNap)	Mean(Total_Indoles)	-0.2944	8	-0.8274	0.5177	0.4791
Mean(Goitrin)	Mean(Total_Indoles)	-0.1001	15	-0.5825	0.4344	0.7225
Mean(Crambene)	Mean(Total_Indoles)	-0.0413	15	-0.5421	0.4811	0.8837
Mean(PEITC)	Mean(Total_Indoles)	0.0458	15	-0.4777	0.5452	0.8714
Mean(3-PPN)	Mean(Total_Indoles)	-0.1521	15	-0.6163	0.3906	0.5885
Mean(Total_ITC)	Mean(Total_Indoles)	0.1302	15	-0.4094	0.6023	0.6438
Mean(Total_Nitrile)	Mean(Total_Indoles)	0.0043	15	-0.5091	0.5154	0.9878
Mean(Nitrile formation%)	Mean(Total_Indoles)	-0.049	15	-0.5475	0.4752	0.8624
Mean(AOP2 RQ)	Mean(Total_Indoles)	0.4073	15	-0.1326	0.7608	0.1318
Mean(BCAT3 RQ)	Mean(Total_Indoles)	-0.1071	15	-0.5871	0.4287	0.704
Mean(BCAT4 RQ)	Mean(Total_Indoles)	-0.0583	15	-0.554	0.4679	0.8365
Mean(MYB122 RQ)	Mean(Total_Indoles)	0.4413	15	-0.0917	0.7777	0.0996
Mean(CYP79B2 RQ)	Mean(Total_Indoles)	-0.1226	15	-0.5974	0.4157	0.6632
Mean(CYP79B3 RQ)	Mean(Total_Indoles)	-0.2058	15	-0.6496	0.3426	0.4619
Mean(CYP79F1 RQ)	Mean(Total_Indoles)	0.3576	15	-0.1894	0.7352	0.1907
Mean(CYP81F1 RQ)	Mean(Total_Indoles)	-0.3086	15	-0.7088	0.2419	0.2631
Mean(CYP81F2 RQ)	Mean(Total_Indoles)	0.172	15	-0.3731	0.6289	0.5398
Mean(CYP81F3 RQ)	Mean(Total_Indoles)	0.0656	15	-0.4622	0.5591	0.8164
Mean(CYP81F4 RQ)	Mean(Total_Indoles)	0.5123	15	0	0.8116	0.0509
Mean(ESM1 RQ)	Mean(Total_Indoles)	0.4048	15	-0.1355	0.7596	0.1344
Mean(ESP RQ)	Mean(Total_Indoles)	-0.3575	15	-0.7351	0.1895	0.1908
Mean(ESP2 RQ)	Mean(Total_Indoles)	-0.3453	15	-0.7287	0.2028	0.2075
Mean(FMO GS-OX2 RQ)	Mean(Total_Indoles)	-0.3925	15	-0.7533	0.1499	0.1479
Mean(FMO GS-OX5.1 RQ)	Mean(Total_Indoles)	-0.0384	15	-0.54	0.4834	0.892
Mean(FMO GS-OX5.2 RQ)	Mean(Total_Indoles)	0.1739	15	-0.3714	0.6301	0.5353
Mean(GGP1 RQ)	Mean(Total_Indoles)	-0.4233	15	-0.7688	0.1136	0.1159
Mean(GS-OH RQ)	Mean(Total_Indoles)	0.0274	15	-0.4918	0.5322	0.9228
Mean(IGMT1 RQ)	Mean(Total_Indoles)	-0.1784	15	-0.6329	0.3674	0.5246
Mean(IGMT2 RQ)	Mean(Total_Indoles)	0.2778	15	-0.2733	0.6917	0.316
Mean(IPMDH1 RQ)	Mean(Total_Indoles)	0.3632	15	-0.1831	0.7381	0.1833
Mean(IPMDH2 RQ)	Mean(Total_Indoles)	-0.0178	15	-0.5253	0.499	0.9498
Mean(IPMI-LSU1 RQ)	Mean(Total_Indoles)	-0.1643	15	-0.624	0.38	0.5585
Mean(IPMI-SSU2 RQ)	Mean(Total_Indoles)	0.3515	15	-0.1961	0.732	0.1989
Mean(IPMI-SSU3 RQ)	Mean(Total_Indoles)	-0.4409	15	-0.7775	0.0922	0.1
Mean(MAM1/2 RQ)	Mean(Total_Indoles)	0.1053	15	-0.4301	0.586	0.7087
Mean(MAM3 RQ)	Mean(Total_Indoles)	0.4077	15	-0.1322	0.761	0.1315
Mean(MVP1 RQ)	Mean(Total_Indoles)	-0.1024	15	-0.584	0.4326	0.7166
Mean(MYB28.1 RQ)	Mean(Total_Indoles)	-0.2343	15	-0.6665	0.3159	0.4007
Mean(MYB28.2 RQ)	Mean(Total_Indoles)	0.0747	15	-0.455	0.5653	0.7914
Mean(MYB29 RQ)	Mean(Total_Indoles)	0.3981	15	-0.1435	0.7561	0.1417
Mean(MYB34.1 RQ)	Mean(Total_Indoles)	-0.1701	15	-0.6277	0.3748	0.5444
Mean(MYB34.2 RQ)	Mean(Total_Indoles)	-0.1068	15	-0.5869	0.429	0.7049
Mean(NSP1 RQ)	Mean(Total_Indoles)	0.0846	15	-0.447	0.5721	0.7643
Mean(NSP2 RQ)	Mean(Total_Indoles)	0.2961	15	-0.2548	0.7019	0.2839
Mean(SOT16 RQ)	Mean(Total_Indoles)	-0.0671	15	-0.5601	0.461	0.8123
Mean(SOT17 RQ)	Mean(Total_Indoles)	0.2974	15	-0.2534	0.7026	0.2816
Mean(SOT18 RQ)	Mean(Total_Indoles)	0.1383	15	-0.4025	0.6075	0.623
Mean(SUR1 RQ)	Mean(Total_Indoles)	0.1817	15	-0.3645	0.6349	0.5168
Mean(TGG1.1 RQ)	Mean(Total_Indoles)	0.0039	15	-0.5094	0.5151	0.9891
Mean(TGG1.2 RQ)	Mean(Total_Indoles)	-0.3681	15	-0.7407	0.1776	0.177
Mean(TGG2 RQ)	Mean(Total_Indoles)	0.1492	15	-0.3931	0.6145	0.5957
Mean(UGT74B1 RQ)	Mean(Total_Indoles)	0.073	15	-0.4563	0.5642	0.796
Mean(UGT74C1 RQ)	Mean(Total_Indoles)	0.2656	15	-0.2855	0.6847	0.3387
Mean(Erucin)	Mean(Total_GS)	0.7461	15	0.3784	0.9104	0.0014
Mean(SF)	Mean(Total_GS)	0.6231	15	0.1628	0.8606	0.0131
Mean(SFN)	Mean(Total_GS)	-0.3015	15	-0.7049	0.2493	0.2748
Mean(Iberin)	Mean(Total_GS)	0.0059	15	-0.5079	0.5166	0.9832
Mean(AITC)	Mean(Total_GS)	0.1709	15	-0.3742	0.6281	0.5426
Mean(CETP)	Mean(Total_GS)	0.3918	15	-0.1507	0.7529	0.1486
Mean(3-B-1-ITC)	Mean(Total_GS)	0.4063	15	-0.1338	0.7603	0.1329
Mean(4-PN)	Mean(Total_GS)	0.2766	15	-0.2746	0.6909	0.3184
Mean(Perc_ITC_GNap)	Mean(Total_GS)	0.3605	8	-0.4614	0.8494	0.3803
Mean(Goitrin)	Mean(Total_GS)	0.2869	15	-0.2642	0.6968	0.2998
Mean(Crambene)	Mean(Total_GS)	0.0329	15	-0.4876	0.5361	0.9074
Mean(PEITC)	Mean(Total_GS)	0.8572	15	0.615	0.9516	<.0001
Mean(3-PPN)	Mean(Total_GS)	0.6597	15	0.2227	0.8759	0.0075
Mean(Total_ITC)	Mean(Total_GS)	0.8857	15	0.6836	0.9617	<.0001
Mean(Total_Nitrile)	Mean(Total_GS)	0.0883	15	-0.4441	0.5746	0.7544
Mean(Nitrile formation%)	Mean(Total_GS)	-0.2587	15	-0.6808	0.2923	0.3518
Mean(AOP2 RQ)	Mean(Total_GS)	0.8637	15	0.6303	0.9539	<.0001
Mean(BCAT3 RQ)	Mean(Total_GS)	-0.4892	15	-0.8008	0.0308	0.0642
Mean(BCAT4 RQ)	Mean(Total_GS)	0.5439	15	0.0438	0.826	0.0361
Mean(MYB122 RQ)	Mean(Total_GS)	0.523	15	0.0146	0.8165	0.0455
Mean(CYP79B2 RQ)	Mean(Total_GS)	0.0246	15	-0.4939	0.5301	0.9308
Mean(CYP79B3 RQ)	Mean(Total_GS)	-0.1738	15	-0.63	0.3715	0.5355
Mean(CYP79F1 RQ)	Mean(Total_GS)	0.5303	15	0.0248	0.8199	0.042
Mean(CYP81F1 RQ)	Mean(Total_GS)	-0.3194	15	-0.7147	0.2306	0.2458
Mean(CYP81F2 RQ)	Mean(Total_GS)	0.0018	15	-0.5109	0.5136	0.995
Mean(CYP81F3 RQ)	Mean(Total_GS)	-0.0876	15	-0.5741	0.4446	0.7563
Mean(CYP81F4 RQ)	Mean(Total_GS)	0.6453	15	0.1988	0.87	0.0094
Mean(ESM1 RQ)	Mean(Total_GS)	0.8109	15	0.5109	0.9348	0.0002
Mean(ESP RQ)	Mean(Total_GS)	-0.6947	15	-0.8902	-0.2833	0.004
Mean(ESP2 RQ)	Mean(Total_GS)	-0.7375	15	-0.9071	-0.362	0.0017
Mean(FMO GS-OX2 RQ)	Mean(Total_GS)	-0.5766	15	-0.8406	-0.0913	0.0244
Mean(FMO GS-OX5.1 RQ)	Mean(Total_GS)	-0.1645	15	-0.6242	0.3798	0.558
Mean(FMO GS-OX5.2 RQ)	Mean(Total_GS)	-0.0812	15	-0.5697	0.4498	0.7737
Mean(GGP1 RQ)	Mean(Total_GS)	-0.6991	15	-0.892	-0.2911	0.0037
Mean(GS-OH RQ)	Mean(Total_GS)	0.0536	15	-0.4716	0.5507	0.8496
Mean(IGMT1 RQ)	Mean(Total_GS)	-0.3142	15	-0.7119	0.2361	0.2541
Mean(IGMT2 RQ)	Mean(Total_GS)	0.0384	15	-0.4834	0.54	0.892
Mean(IPMDH1 RQ)	Mean(Total_GS)	0.7573	15	0.4004	0.9147	0.0011
Mean(IPMDH2 RQ)	Mean(Total_GS)	-0.4462	15	-0.7801	0.0857	0.0955
Mean(IPMI-LSU1 RQ)	Mean(Total_GS)	-0.2714	15	-0.688	0.2797	0.3278
Mean(IPMI-SSU2 RQ)	Mean(Total_GS)	0.7887	15	0.4638	0.9266	0.0005
Mean(IPMI-SSU3 RQ)	Mean(Total_GS)	-0.8201	15	-0.9382	-0.5308	0.0002
Mean(MAM1/2 RQ)	Mean(Total_GS)	0.1336	15	-0.4065	0.6045	0.6351
Mean(MAM3 RQ)	Mean(Total_GS)	0.7876	15	0.4615	0.9262	0.0005
Mean(MVP1 RQ)	Mean(Total_GS)	-0.4031	15	-0.7587	0.1375	0.1362
Mean(MYB28.1 RQ)	Mean(Total_GS)	-0.2284	15	-0.6631	0.3215	0.413
Mean(MYB28.2 RQ)	Mean(Total_GS)	0.6286	15	0.1717	0.863	0.0121
Mean(MYB29 RQ)	Mean(Total_GS)	0.7887	15	0.4638	0.9266	0.0005
Mean(MYB34.1 RQ)	Mean(Total_GS)	-0.2434	15	-0.6719	0.3072	0.382
Mean(MYB34.2 RQ)	Mean(Total_GS)	-0.4733	15	-0.7932	0.0515	0.0748
Mean(NSP1 RQ)	Mean(Total_GS)	0.083	15	-0.4484	0.571	0.7688
Mean(NSP2 RQ)	Mean(Total_GS)	0.5326	15	0.028	0.8209	0.041
Mean(SOT16 RQ)	Mean(Total_GS)	-0.2222	15	-0.6594	0.3273	0.4261
Mean(SOT17 RQ)	Mean(Total_GS)	0.1155	15	-0.4217	0.5927	0.6819
Mean(SOT18 RQ)	Mean(Total_GS)	0.2589	15	-0.2921	0.6809	0.3514
Mean(SUR1 RQ)	Mean(Total_GS)	0.2063	15	-0.3422	0.6499	0.4608
Mean(TGG1.1 RQ)	Mean(Total_GS)	0.1967	15	-0.3509	0.6441	0.4823
Mean(TGG1.2 RQ)	Mean(Total_GS)	-0.2173	15	-0.6565	0.3319	0.4366
Mean(TGG2 RQ)	Mean(Total_GS)	0.5805	15	0.0971	0.8423	0.0233
Mean(UGT74B1 RQ)	Mean(Total_GS)	0.1012	15	-0.4336	0.5832	0.7197
Mean(UGT74C1 RQ)	Mean(Total_GS)	0.6062	15	0.1363	0.8534	0.0166
Mean(Glucobrassicin)	Mean(Total_Aliphatics)	-0.1007	15	-0.5829	0.4339	0.721
Mean(4-OH_glucobrassicin)	Mean(Total_Aliphatics)	0.7191	15	0.3275	0.8999	0.0025
Mean(4-methoxyglucobrassicin)	Mean(Total_Aliphatics)	0.5384	15	0.0361	0.8235	0.0384
Mean(Neoglucobrassicin)	Mean(Total_Aliphatics)	0.1298	15	-0.4097	0.602	0.6448
Mean(Total_Indoles)	Mean(Total_Aliphatics)	0.0762	15	-0.4538	0.5663	0.7873
Mean(Gluconasturtiin)	Mean(Total_Aliphatics)	0.6041	15	0.1329	0.8525	0.0171
Mean(Total_GS)	Mean(Total_Aliphatics)	0.8332	15	0.5599	0.943	0.0001
Mean(Erucin)	Mean(Total_Aliphatics)	0.9006	15	0.721	0.9668	<.0001
Mean(SF)	Mean(Total_Aliphatics)	0.6744	15	0.2478	0.882	0.0058
Mean(SFN)	Mean(Total_Aliphatics)	-0.1554	15	-0.6184	0.3877	0.5802
Mean(Iberin)	Mean(Total_Aliphatics)	0.1769	15	-0.3687	0.6319	0.5281
Mean(AITC)	Mean(Total_Aliphatics)	0.2521	15	-0.2988	0.6769	0.3647
Mean(CETP)	Mean(Total_Aliphatics)	0.4806	15	-0.042	0.7967	0.0698
Mean(3-B-1-ITC)	Mean(Total_Aliphatics)	0.5428	15	0.0423	0.8255	0.0365
Mean(4-PN)	Mean(Total_Aliphatics)	0.4808	15	-0.0417	0.7968	0.0696
Mean(Perc_ITC_GNap)	Mean(Total_Aliphatics)	-0.0356	8	-0.7222	0.6863	0.9333
Mean(Goitrin)	Mean(Total_Aliphatics)	0.3233	15	-0.2265	0.7168	0.2399
Mean(Crambene)	Mean(Total_Aliphatics)	0.092	15	-0.441	0.5771	0.7443
Mean(PEITC)	Mean(Total_Aliphatics)	0.5273	15	0.0207	0.8185	0.0434
Mean(3-PPN)	Mean(Total_Aliphatics)	0.4764	15	-0.0475	0.7947	0.0726
Mean(Total_ITC)	Mean(Total_Aliphatics)	0.9724	15	0.9168	0.991	<.0001
Mean(Total_Nitrile)	Mean(Total_Aliphatics)	0.1586	15	-0.385	0.6204	0.5725
Mean(Nitrile formation%)	Mean(Total_Aliphatics)	-0.1301	15	-0.6022	0.4095	0.644
Mean(AOP2 RQ)	Mean(Total_Aliphatics)	0.5505	15	0.0533	0.829	0.0334
Mean(BCAT3 RQ)	Mean(Total_Aliphatics)	-0.33	15	-0.7205	0.2193	0.2296
Mean(BCAT4 RQ)	Mean(Total_Aliphatics)	0.4694	15	-0.0565	0.7913	0.0776
Mean(MYB122 RQ)	Mean(Total_Aliphatics)	0.2841	15	-0.267	0.6952	0.3048
Mean(CYP79B2 RQ)	Mean(Total_Aliphatics)	-0.1489	15	-0.6143	0.3934	0.5964
Mean(CYP79B3 RQ)	Mean(Total_Aliphatics)	0.0741	15	-0.4554	0.5649	0.7929
Mean(CYP79F1 RQ)	Mean(Total_Aliphatics)	0.3502	15	-0.1975	0.7313	0.2007
Mean(CYP81F1 RQ)	Mean(Total_Aliphatics)	-0.2768	15	-0.6911	0.2744	0.3179
Mean(CYP81F2 RQ)	Mean(Total_Aliphatics)	0.1082	15	-0.4278	0.5879	0.7011
Mean(CYP81F3 RQ)	Mean(Total_Aliphatics)	-0.0078	15	-0.518	0.5065	0.9779
Mean(CYP81F4 RQ)	Mean(Total_Aliphatics)	0.5804	15	0.097	0.8423	0.0233
Mean(ESM1 RQ)	Mean(Total_Aliphatics)	0.6146	15	0.1494	0.857	0.0148
Mean(ESP RQ)	Mean(Total_Aliphatics)	-0.4463	15	-0.7802	0.0856	0.0954
Mean(ESP2 RQ)	Mean(Total_Aliphatics)	-0.5957	15	-0.8489	-0.1201	0.0191
Mean(FMO GS-OX2 RQ)	Mean(Total_Aliphatics)	-0.3377	15	-0.7246	0.2111	0.2183
Mean(FMO GS-OX5.1 RQ)	Mean(Total_Aliphatics)	0.0186	15	-0.4984	0.5259	0.9475
Mean(FMO GS-OX5.2 RQ)	Mean(Total_Aliphatics)	0.0064	15	-0.5075	0.517	0.982
Mean(GGP1 RQ)	Mean(Total_Aliphatics)	-0.5337	15	-0.8214	-0.0295	0.0404
Mean(GS-OH RQ)	Mean(Total_Aliphatics)	0.0806	15	-0.4503	0.5694	0.7752
Mean(IGMT1 RQ)	Mean(Total_Aliphatics)	-0.2846	15	-0.6955	0.2665	0.3039
Mean(IGMT2 RQ)	Mean(Total_Aliphatics)	0.0219	15	-0.4959	0.5283	0.9381
Mean(IPMDH1 RQ)	Mean(Total_Aliphatics)	0.5615	15	0.0691	0.8339	0.0294
Mean(IPMDH2 RQ)	Mean(Total_Aliphatics)	-0.3308	15	-0.7209	0.2185	0.2285
Mean(IPMI-LSU1 RQ)	Mean(Total_Aliphatics)	-0.3059	15	-0.7073	0.2447	0.2675
Mean(IPMI-SSU2 RQ)	Mean(Total_Aliphatics)	0.5235	15	0.0153	0.8167	0.0452
Mean(IPMI-SSU3 RQ)	Mean(Total_Aliphatics)	-0.6946	15	-0.8902	-0.2831	0.0041
Mean(MAM1/2 RQ)	Mean(Total_Aliphatics)	0.2986	15	-0.2523	0.7033	0.2797
Mean(MAM3 RQ)	Mean(Total_Aliphatics)	0.7454	15	0.3771	0.9101	0.0014
Mean(MVP1 RQ)	Mean(Total_Aliphatics)	-0.3694	15	-0.7414	0.1762	0.1754
Mean(MYB28.1 RQ)	Mean(Total_Aliphatics)	-0.0318	15	-0.5353	0.4884	0.9105
Mean(MYB28.2 RQ)	Mean(Total_Aliphatics)	0.6276	15	0.1701	0.8626	0.0122
Mean(MYB29 RQ)	Mean(Total_Aliphatics)	0.4561	15	-0.0733	0.785	0.0875
Mean(MYB34.1 RQ)	Mean(Total_Aliphatics)	-0.0368	15	-0.5389	0.4846	0.8965
Mean(MYB34.2 RQ)	Mean(Total_Aliphatics)	-0.3559	15	-0.7343	0.1912	0.1929
Mean(NSP1 RQ)	Mean(Total_Aliphatics)	0.2036	15	-0.3446	0.6483	0.4666
Mean(NSP2 RQ)	Mean(Total_Aliphatics)	0.5905	15	0.1122	0.8467	0.0205
Mean(SOT16 RQ)	Mean(Total_Aliphatics)	-0.3002	15	-0.7042	0.2506	0.277
Mean(SOT17 RQ)	Mean(Total_Aliphatics)	0.0267	15	-0.4923	0.5317	0.9248
Mean(SOT18 RQ)	Mean(Total_Aliphatics)	0.2477	15	-0.303	0.6744	0.3734
Mean(SUR1 RQ)	Mean(Total_Aliphatics)	0.3547	15	-0.1926	0.7336	0.1946
Mean(TGG1.1 RQ)	Mean(Total_Aliphatics)	0.2026	15	-0.3455	0.6476	0.469
Mean(TGG1.2 RQ)	Mean(Total_Aliphatics)	0.031	15	-0.489	0.5348	0.9127
Mean(TGG2 RQ)	Mean(Total_Aliphatics)	0.5768	15	0.0916	0.8407	0.0244
Mean(UGT74B1 RQ)	Mean(Total_Aliphatics)	0.1031	15	-0.432	0.5845	0.7146
Mean(UGT74C1 RQ)	Mean(Total_Aliphatics)	0.4046	15	-0.1358	0.7595	0.1346
Mean(UGT74B1 RQ)	Mean(TGG2 RQ)	-0.1995	15	-0.6457	0.3484	0.476
Mean(UGT74C1 RQ)	Mean(TGG2 RQ)	0.2165	15	-0.3326	0.656	0.4382
Mean(TGG2 RQ)	Mean(TGG1.2 RQ)	-0.5143	15	-0.8125	-0.0028	0.0498
Mean(UGT74B1 RQ)	Mean(TGG1.2 RQ)	0.0954	15	-0.4383	0.5793	0.7353
Mean(UGT74C1 RQ)	Mean(TGG1.2 RQ)	-0.245	15	-0.6728	0.3057	0.3789
Mean(TGG1.2 RQ)	Mean(TGG1.1 RQ)	0.0977	15	-0.4364	0.5809	0.729
Mean(TGG2 RQ)	Mean(TGG1.1 RQ)	0.4777	15	-0.0458	0.7953	0.0718
Mean(UGT74B1 RQ)	Mean(TGG1.1 RQ)	-0.3366	15	-0.724	0.2122	0.2199
Mean(UGT74C1 RQ)	Mean(TGG1.1 RQ)	-0.1883	15	-0.6389	0.3586	0.5017
Mean(TGG1.1 RQ)	Mean(SUR1 RQ)	0.3505	15	-0.1972	0.7314	0.2003
Mean(TGG1.2 RQ)	Mean(SUR1 RQ)	-0.439	15	-0.7766	0.0945	0.1016
Mean(TGG2 RQ)	Mean(SUR1 RQ)	0.5943	15	0.1179	0.8483	0.0195
Mean(UGT74B1 RQ)	Mean(SUR1 RQ)	-0.1983	15	-0.645	0.3495	0.4787
Mean(UGT74C1 RQ)	Mean(SUR1 RQ)	-0.2414	15	-0.6707	0.3091	0.3861
Mean(SUR1 RQ)	Mean(SOT18 RQ)	-0.3619	15	-0.7374	0.1846	0.185
Mean(TGG1.1 RQ)	Mean(SOT18 RQ)	-0.3575	15	-0.7351	0.1894	0.1908
Mean(TGG1.2 RQ)	Mean(SOT18 RQ)	0.0937	15	-0.4397	0.5782	0.7398
Mean(TGG2 RQ)	Mean(SOT18 RQ)	-0.1833	15	-0.6358	0.3631	0.5133
Mean(UGT74B1 RQ)	Mean(SOT18 RQ)	0.8696	15	0.6443	0.956	<.0001
Mean(UGT74C1 RQ)	Mean(SOT18 RQ)	0.7336	15	0.3545	0.9055	0.0019
Mean(SOT18 RQ)	Mean(SOT17 RQ)	0.1593	15	-0.3843	0.6209	0.5707
Mean(SUR1 RQ)	Mean(SOT17 RQ)	0.4217	15	-0.1155	0.7681	0.1174
Mean(TGG1.1 RQ)	Mean(SOT17 RQ)	0.0524	15	-0.4726	0.5499	0.8529
Mean(TGG1.2 RQ)	Mean(SOT17 RQ)	-0.4512	15	-0.7826	0.0795	0.0914
Mean(TGG2 RQ)	Mean(SOT17 RQ)	0.2836	15	-0.2675	0.6949	0.3057
Mean(UGT74B1 RQ)	Mean(SOT17 RQ)	0.3509	15	-0.1967	0.7316	0.1997
Mean(UGT74C1 RQ)	Mean(SOT17 RQ)	0.1909	15	-0.3562	0.6405	0.4956
Mean(SOT17 RQ)	Mean(SOT16 RQ)	0.8211	15	0.5331	0.9386	0.0002
Mean(SOT18 RQ)	Mean(SOT16 RQ)	-0.0488	15	-0.5474	0.4753	0.8628
Mean(SUR1 RQ)	Mean(SOT16 RQ)	0.2402	15	-0.3103	0.67	0.3886
Mean(TGG1.1 RQ)	Mean(SOT16 RQ)	0.0776	15	-0.4527	0.5673	0.7834
Mean(TGG1.2 RQ)	Mean(SOT16 RQ)	-0.3639	15	-0.7385	0.1823	0.1824
Mean(TGG2 RQ)	Mean(SOT16 RQ)	0.0945	15	-0.439	0.5787	0.7376
Mean(UGT74B1 RQ)	Mean(SOT16 RQ)	0.2309	15	-0.3191	0.6646	0.4076
Mean(UGT74C1 RQ)	Mean(SOT16 RQ)	-0.0711	15	-0.5629	0.4578	0.8011
Mean(Gluconapin)	Mean(Sinigrin)	0.043	15	-0.4798	0.5433	0.879
Mean(Progoitrin)	Mean(Sinigrin)	0.0673	15	-0.4608	0.5603	0.8116
Mean(Total_Aliphatics)	Mean(Sinigrin)	0.1134	15	-0.4235	0.5913	0.6874
Mean(Glucobrassicin)	Mean(Sinigrin)	-0.1235	15	-0.598	0.415	0.6609
Mean(4-OH_glucobrassicin)	Mean(Sinigrin)	0.3375	15	-0.2112	0.7245	0.2185
Mean(4-methoxyglucobrassicin)	Mean(Sinigrin)	-0.1747	15	-0.6306	0.3707	0.5334
Mean(Neoglucobrassicin)	Mean(Sinigrin)	-0.1831	15	-0.6358	0.3632	0.5136
Mean(Total_Indoles)	Mean(Sinigrin)	-0.1896	15	-0.6398	0.3573	0.4984
Mean(Gluconasturtiin)	Mean(Sinigrin)	0.0832	15	-0.4482	0.5711	0.7682
Mean(Total_GS)	Mean(Sinigrin)	0.0504	15	-0.4741	0.5485	0.8585
Mean(Erucin)	Mean(Sinigrin)	0.0183	15	-0.4986	0.5257	0.9483
Mean(SF)	Mean(Sinigrin)	-0.2804	15	-0.6931	0.2707	0.3113
Mean(SFN)	Mean(Sinigrin)	-0.2873	15	-0.697	0.2637	0.2991
Mean(Iberin)	Mean(Sinigrin)	0.718	15	0.3254	0.8994	0.0026
Mean(AITC)	Mean(Sinigrin)	0.9741	15	0.9219	0.9916	<.0001
Mean(CETP)	Mean(Sinigrin)	0.7097	15	0.3101	0.8961	0.003
Mean(3-B-1-ITC)	Mean(Sinigrin)	0.4664	15	-0.0603	0.7899	0.0797
Mean(4-PN)	Mean(Sinigrin)	0.534	15	0.0299	0.8215	0.0403
Mean(Perc_ITC_GNap)	Mean(Sinigrin)	-0.3029	8	-0.8303	0.5108	0.4658
Mean(Goitrin)	Mean(Sinigrin)	0.0599	15	-0.4666	0.5552	0.8319
Mean(Crambene)	Mean(Sinigrin)	0.0324	15	-0.488	0.5358	0.9088
Mean(PEITC)	Mean(Sinigrin)	0.0523	15	-0.4726	0.5499	0.8531
Mean(3-PPN)	Mean(Sinigrin)	0.2208	15	-0.3286	0.6586	0.4291
Mean(Total_ITC)	Mean(Sinigrin)	0.0417	15	-0.4808	0.5424	0.8826
Mean(Total_Nitrile)	Mean(Sinigrin)	0.0581	15	-0.4681	0.5538	0.8372
Mean(Nitrile formation%)	Mean(Sinigrin)	0.1628	15	-0.3812	0.6231	0.5621
Mean(AOP2 RQ)	Mean(Sinigrin)	-0.0663	15	-0.5596	0.4616	0.8144
Mean(BCAT3 RQ)	Mean(Sinigrin)	-0.0715	15	-0.5631	0.4575	0.8001
Mean(BCAT4 RQ)	Mean(Sinigrin)	-0.0873	15	-0.5739	0.4449	0.7571
Mean(MYB122 RQ)	Mean(Sinigrin)	-0.0794	15	-0.5686	0.4512	0.7784
Mean(CYP79B2 RQ)	Mean(Sinigrin)	-0.0112	15	-0.5204	0.504	0.9685
Mean(CYP79B3 RQ)	Mean(Sinigrin)	0.5757	15	0.0899	0.8402	0.0247
Mean(CYP79F1 RQ)	Mean(Sinigrin)	-0.1067	15	-0.5869	0.429	0.7051
Mean(CYP81F1 RQ)	Mean(Sinigrin)	-0.1845	15	-0.6366	0.362	0.5103
Mean(CYP81F2 RQ)	Mean(Sinigrin)	0.0342	15	-0.4866	0.537	0.9038
Mean(CYP81F3 RQ)	Mean(Sinigrin)	0.0023	15	-0.5106	0.5139	0.9936
Mean(CYP81F4 RQ)	Mean(Sinigrin)	0.0595	15	-0.467	0.5549	0.8331
Mean(ESM1 RQ)	Mean(Sinigrin)	0.2048	15	-0.3435	0.649	0.464
Mean(ESP RQ)	Mean(Sinigrin)	-0.107	15	-0.5871	0.4288	0.7044
Mean(ESP2 RQ)	Mean(Sinigrin)	-0.2416	15	-0.6708	0.3089	0.3857
Mean(FMO GS-OX2 RQ)	Mean(Sinigrin)	-0.0195	15	-0.5265	0.4977	0.945
Mean(FMO GS-OX5.1 RQ)	Mean(Sinigrin)	0.0137	15	-0.5021	0.5223	0.9613
Mean(FMO GS-OX5.2 RQ)	Mean(Sinigrin)	0.0327	15	-0.4877	0.536	0.9078
Mean(GGP1 RQ)	Mean(Sinigrin)	-0.0073	15	-0.5176	0.5068	0.9793
Mean(GS-OH RQ)	Mean(Sinigrin)	-0.1739	15	-0.63	0.3715	0.5354
Mean(IGMT1 RQ)	Mean(Sinigrin)	-0.1732	15	-0.6296	0.3721	0.5371
Mean(IGMT2 RQ)	Mean(Sinigrin)	-0.0337	15	-0.5367	0.487	0.9051
Mean(IPMDH1 RQ)	Mean(Sinigrin)	0.027	15	-0.4921	0.5319	0.9239
Mean(IPMDH2 RQ)	Mean(Sinigrin)	-0.2794	15	-0.6925	0.2718	0.3133
Mean(IPMI-LSU1 RQ)	Mean(Sinigrin)	-0.2304	15	-0.6642	0.3196	0.4088
Mean(IPMI-SSU2 RQ)	Mean(Sinigrin)	-0.1562	15	-0.6189	0.387	0.5783
Mean(IPMI-SSU3 RQ)	Mean(Sinigrin)	-0.2642	15	-0.6839	0.2869	0.3414
Mean(MAM1/2 RQ)	Mean(Sinigrin)	0.1252	15	-0.4136	0.599	0.6567
Mean(MAM3 RQ)	Mean(Sinigrin)	-0.0203	15	-0.5271	0.4972	0.9428
Mean(MVP1 RQ)	Mean(Sinigrin)	-0.1398	15	-0.6085	0.4012	0.6193
Mean(MYB28.1 RQ)	Mean(Sinigrin)	0.0216	15	-0.4962	0.528	0.9392
Mean(MYB28.2 RQ)	Mean(Sinigrin)	0.2643	15	-0.2868	0.684	0.3411
Mean(MYB29 RQ)	Mean(Sinigrin)	-0.0816	15	-0.57	0.4494	0.7725
Mean(MYB34.1 RQ)	Mean(Sinigrin)	0.2945	15	-0.2565	0.701	0.2867
Mean(MYB34.2 RQ)	Mean(Sinigrin)	0.0253	15	-0.4934	0.5307	0.9288
Mean(NSP1 RQ)	Mean(Sinigrin)	0.1322	15	-0.4077	0.6036	0.6385
Mean(NSP2 RQ)	Mean(Sinigrin)	0.1043	15	-0.431	0.5853	0.7115
Mean(SOT16 RQ)	Mean(Sinigrin)	-0.2307	15	-0.6644	0.3193	0.4081
Mean(SOT17 RQ)	Mean(Sinigrin)	-0.1321	15	-0.6035	0.4078	0.6389
Mean(SOT18 RQ)	Mean(Sinigrin)	-0.1038	15	-0.585	0.4314	0.7127
Mean(SUR1 RQ)	Mean(Sinigrin)	0.0985	15	-0.4357	0.5814	0.7269
Mean(TGG1.1 RQ)	Mean(Sinigrin)	-0.1451	15	-0.6119	0.3967	0.606
Mean(TGG1.2 RQ)	Mean(Sinigrin)	0.0516	15	-0.4732	0.5493	0.8552
Mean(TGG2 RQ)	Mean(Sinigrin)	0.1944	15	-0.353	0.6427	0.4876
Mean(UGT74B1 RQ)	Mean(Sinigrin)	-0.1369	15	-0.6066	0.4037	0.6267
Mean(UGT74C1 RQ)	Mean(Sinigrin)	-0.1232	15	-0.5977	0.4153	0.6619
Mean(Iberin)	Mean(SFN)	0.1984	15	-0.3493	0.6451	0.4783
Mean(AITC)	Mean(SFN)	-0.2626	15	-0.683	0.2885	0.3445
Mean(CETP)	Mean(SFN)	-0.2967	15	-0.7022	0.2542	0.2829
Mean(3-B-1-ITC)	Mean(SFN)	-0.29	15	-0.6985	0.261	0.2944
Mean(4-PN)	Mean(SFN)	0.0643	15	-0.4633	0.5581	0.82
Mean(Perc_ITC_GNap)	Mean(SFN)	-0.7057	8	-0.9419	-0.002	0.0505
Mean(Goitrin)	Mean(SFN)	0.0037	15	-0.5095	0.515	0.9895
Mean(Crambene)	Mean(SFN)	0.3904	15	-0.1524	0.7522	0.1503
Mean(PEITC)	Mean(SFN)	-0.4734	15	-0.7933	0.0513	0.0747
Mean(3-PPN)	Mean(SFN)	-0.4431	15	-0.7786	0.0895	0.0981
Mean(Total_ITC)	Mean(SFN)	-0.1173	15	-0.5938	0.4203	0.6773
Mean(Total_Nitrile)	Mean(SFN)	0.4719	15	-0.0532	0.7926	0.0757
Mean(Nitrile formation%)	Mean(SFN)	0.7382	15	0.3633	0.9073	0.0017
Mean(AOP2 RQ)	Mean(SFN)	-0.3048	15	-0.7067	0.2458	0.2693
Mean(BCAT3 RQ)	Mean(SFN)	0.4426	15	-0.0901	0.7784	0.0985
Mean(BCAT4 RQ)	Mean(SFN)	-0.3529	15	-0.7327	0.1945	0.1969
Mean(MYB122 RQ)	Mean(SFN)	-0.2262	15	-0.6618	0.3236	0.4176
Mean(CYP79B2 RQ)	Mean(SFN)	-0.4629	15	-0.7883	0.0647	0.0823
Mean(CYP79B3 RQ)	Mean(SFN)	-0.2568	15	-0.6797	0.2941	0.3555
Mean(CYP79F1 RQ)	Mean(SFN)	-0.1678	15	-0.6262	0.3769	0.5501
Mean(CYP81F1 RQ)	Mean(SFN)	-0.275	15	-0.6901	0.2762	0.3212
Mean(CYP81F2 RQ)	Mean(SFN)	-0.1133	15	-0.5912	0.4236	0.6877
Mean(CYP81F3 RQ)	Mean(SFN)	-0.3226	15	-0.7165	0.2272	0.2408
Mean(CYP81F4 RQ)	Mean(SFN)	-0.1961	15	-0.6437	0.3515	0.4837
Mean(ESM1 RQ)	Mean(SFN)	-0.3572	15	-0.735	0.1897	0.1911
Mean(ESP RQ)	Mean(SFN)	0.4343	15	-0.1003	0.7743	0.1058
Mean(ESP2 RQ)	Mean(SFN)	-0.0099	15	-0.5195	0.5049	0.972
Mean(FMO GS-OX2 RQ)	Mean(SFN)	0.1388	15	-0.402	0.6079	0.6217
Mean(FMO GS-OX5.1 RQ)	Mean(SFN)	0.479	15	-0.0441	0.7959	0.0709
Mean(FMO GS-OX5.2 RQ)	Mean(SFN)	-0.0222	15	-0.5285	0.4957	0.9373
Mean(GGP1 RQ)	Mean(SFN)	-0.0535	15	-0.5507	0.4717	0.8498
Mean(GS-OH RQ)	Mean(SFN)	0.1431	15	-0.3983	0.6106	0.6108
Mean(IGMT1 RQ)	Mean(SFN)	-0.2796	15	-0.6926	0.2716	0.3129
Mean(IGMT2 RQ)	Mean(SFN)	-0.2525	15	-0.6772	0.2984	0.3639
Mean(IPMDH1 RQ)	Mean(SFN)	-0.1703	15	-0.6278	0.3746	0.544
Mean(IPMDH2 RQ)	Mean(SFN)	0.596	15	0.1206	0.8491	0.019
Mean(IPMI-LSU1 RQ)	Mean(SFN)	-0.1983	15	-0.645	0.3494	0.4786
Mean(IPMI-SSU2 RQ)	Mean(SFN)	-0.2861	15	-0.6963	0.265	0.3013
Mean(IPMI-SSU3 RQ)	Mean(SFN)	0.049	15	-0.4752	0.5475	0.8625
Mean(MAM1/2 RQ)	Mean(SFN)	-0.105	15	-0.5857	0.4304	0.7097
Mean(MAM3 RQ)	Mean(SFN)	-0.3118	15	-0.7105	0.2386	0.258
Mean(MVP1 RQ)	Mean(SFN)	0.5163	15	0.0055	0.8134	0.0488
Mean(MYB28.1 RQ)	Mean(SFN)	0.0602	15	-0.4665	0.5553	0.8313
Mean(MYB28.2 RQ)	Mean(SFN)	-0.3879	15	-0.7509	0.1553	0.1532
Mean(MYB29 RQ)	Mean(SFN)	-0.2463	15	-0.6736	0.3044	0.3763
Mean(MYB34.1 RQ)	Mean(SFN)	-0.078	15	-0.5676	0.4523	0.7823
Mean(MYB34.2 RQ)	Mean(SFN)	-0.2579	15	-0.6803	0.2931	0.3533
Mean(NSP1 RQ)	Mean(SFN)	-0.2702	15	-0.6873	0.2809	0.33
Mean(NSP2 RQ)	Mean(SFN)	-0.264	15	-0.6838	0.2871	0.3418
Mean(SOT16 RQ)	Mean(SFN)	-0.3557	15	-0.7342	0.1914	0.1931
Mean(SOT17 RQ)	Mean(SFN)	-0.1543	15	-0.6177	0.3887	0.583
Mean(SOT18 RQ)	Mean(SFN)	0.0834	15	-0.448	0.5713	0.7676
Mean(SUR1 RQ)	Mean(SFN)	-0.1337	15	-0.6046	0.4064	0.6347
Mean(TGG1.1 RQ)	Mean(SFN)	0.1122	15	-0.4245	0.5905	0.6906
Mean(TGG1.2 RQ)	Mean(SFN)	0.4812	15	-0.0412	0.797	0.0694
Mean(TGG2 RQ)	Mean(SFN)	-0.4176	15	-0.766	0.1204	0.1214
Mean(UGT74B1 RQ)	Mean(SFN)	-0.0416	15	-0.5423	0.4809	0.883
Mean(UGT74C1 RQ)	Mean(SFN)	-0.1785	15	-0.6329	0.3674	0.5245
Mean(SFN)	Mean(SF)	0.4013	15	-0.1397	0.7578	0.1382
Mean(Iberin)	Mean(SF)	0.112	15	-0.4246	0.5904	0.6911
Mean(AITC)	Mean(SF)	-0.139	15	-0.6079	0.4019	0.6214
Mean(CETP)	Mean(SF)	0.0056	15	-0.5081	0.5164	0.9842
Mean(3-B-1-ITC)	Mean(SF)	0.2127	15	-0.3362	0.6537	0.4466
Mean(4-PN)	Mean(SF)	0.4176	15	-0.1204	0.766	0.1214
Mean(Perc_ITC_GNap)	Mean(SF)	-0.2169	8	-0.7994	0.5758	0.606
Mean(Goitrin)	Mean(SF)	0.2494	15	-0.3014	0.6754	0.3701
Mean(Crambene)	Mean(SF)	0.24	15	-0.3104	0.6699	0.3888
Mean(PEITC)	Mean(SF)	0.2954	15	-0.2555	0.7015	0.2851
Mean(3-PPN)	Mean(SF)	0.12	15	-0.418	0.5956	0.6702
Mean(Total_ITC)	Mean(SF)	0.7478	15	0.3818	0.9111	0.0013
Mean(Total_Nitrile)	Mean(SF)	0.326	15	-0.2236	0.7183	0.2356
Mean(Nitrile formation%)	Mean(SF)	0.0745	15	-0.4551	0.5652	0.7919
Mean(AOP2 RQ)	Mean(SF)	0.5425	15	0.0419	0.8254	0.0367
Mean(BCAT3 RQ)	Mean(SF)	-0.2276	15	-0.6626	0.3223	0.4147
Mean(BCAT4 RQ)	Mean(SF)	0.4084	15	-0.1314	0.7614	0.1307
Mean(MYB122 RQ)	Mean(SF)	0.2442	15	-0.3064	0.6724	0.3804
Mean(CYP79B2 RQ)	Mean(SF)	-0.2471	15	-0.674	0.3036	0.3746
Mean(CYP79B3 RQ)	Mean(SF)	-0.3505	15	-0.7314	0.1971	0.2002
Mean(CYP79F1 RQ)	Mean(SF)	0.5367	15	0.0337	0.8228	0.0391
Mean(CYP81F1 RQ)	Mean(SF)	-0.325	15	-0.7177	0.2247	0.2373
Mean(CYP81F2 RQ)	Mean(SF)	-0.0861	15	-0.5731	0.4458	0.7602
Mean(CYP81F3 RQ)	Mean(SF)	-0.2191	15	-0.6575	0.3303	0.4328
Mean(CYP81F4 RQ)	Mean(SF)	0.424	15	-0.1128	0.7692	0.1153
Mean(ESM1 RQ)	Mean(SF)	0.4429	15	-0.0897	0.7785	0.0983
Mean(ESP RQ)	Mean(SF)	-0.2272	15	-0.6624	0.3226	0.4155
Mean(ESP2 RQ)	Mean(SF)	-0.5008	15	-0.8062	0.0155	0.0573
Mean(FMO GS-OX2 RQ)	Mean(SF)	-0.197	15	-0.6443	0.3506	0.4815
Mean(FMO GS-OX5.1 RQ)	Mean(SF)	0.0366	15	-0.4847	0.5388	0.8969
Mean(FMO GS-OX5.2 RQ)	Mean(SF)	-0.157	15	-0.6195	0.3863	0.5762
Mean(GGP1 RQ)	Mean(SF)	-0.538	15	-0.8233	-0.0355	0.0386
Mean(GS-OH RQ)	Mean(SF)	0.3352	15	-0.2138	0.7233	0.222
Mean(IGMT1 RQ)	Mean(SF)	-0.3644	15	-0.7388	0.1818	0.1817
Mean(IGMT2 RQ)	Mean(SF)	-0.131	15	-0.6028	0.4087	0.6417
Mean(IPMDH1 RQ)	Mean(SF)	0.6628	15	0.228	0.8772	0.0071
Mean(IPMDH2 RQ)	Mean(SF)	-0.1237	15	-0.5981	0.4149	0.6606
Mean(IPMI-LSU1 RQ)	Mean(SF)	-0.2118	15	-0.6532	0.337	0.4485
Mean(IPMI-SSU2 RQ)	Mean(SF)	0.5683	15	0.079	0.8369	0.0271
Mean(IPMI-SSU3 RQ)	Mean(SF)	-0.6008	15	-0.8511	-0.1278	0.0179
Mean(MAM1/2 RQ)	Mean(SF)	0.0109	15	-0.5042	0.5203	0.9692
Mean(MAM3 RQ)	Mean(SF)	0.5812	15	0.0981	0.8426	0.0231
Mean(MVP1 RQ)	Mean(SF)	-0.1801	15	-0.6339	0.3659	0.5206
Mean(MYB28.1 RQ)	Mean(SF)	0.02	15	-0.4974	0.5269	0.9436
Mean(MYB28.2 RQ)	Mean(SF)	0.4296	15	-0.106	0.772	0.11
Mean(MYB29 RQ)	Mean(SF)	0.4527	15	-0.0776	0.7833	0.0902
Mean(MYB34.1 RQ)	Mean(SF)	-0.0824	15	-0.5706	0.4488	0.7703
Mean(MYB34.2 RQ)	Mean(SF)	-0.4843	15	-0.7985	0.0372	0.0674
Mean(NSP1 RQ)	Mean(SF)	-0.1412	15	-0.6094	0.4	0.6156
Mean(NSP2 RQ)	Mean(SF)	0.3265	15	-0.2231	0.7186	0.235
Mean(SOT16 RQ)	Mean(SF)	-0.4064	15	-0.7604	0.1337	0.1328
Mean(SOT17 RQ)	Mean(SF)	0.0392	15	-0.4828	0.5406	0.8898
Mean(SOT18 RQ)	Mean(SF)	0.5066	15	-0.0076	0.8089	0.0539
Mean(SUR1 RQ)	Mean(SF)	0.0826	15	-0.4487	0.5707	0.7699
Mean(TGG1.1 RQ)	Mean(SF)	0.1739	15	-0.3714	0.6301	0.5353
Mean(TGG1.2 RQ)	Mean(SF)	0.0817	15	-0.4494	0.5701	0.7722
Mean(TGG2 RQ)	Mean(SF)	0.195	15	-0.3525	0.643	0.4861
Mean(UGT74B1 RQ)	Mean(SF)	0.2763	15	-0.2749	0.6908	0.3188
Mean(UGT74C1 RQ)	Mean(SF)	0.5224	15	0.0139	0.8162	0.0457
Mean(Glucoerucin)	Mean(QR)	0.3559	15	-0.1912	0.7343	0.1929
Mean(Glucoraphanin)	Mean(QR)	0.4461	15	-0.0858	0.7801	0.0956
Mean(Glucoiberin)	Mean(QR)	0.2304	15	-0.3196	0.6642	0.4088
Mean(Sinigrin)	Mean(QR)	0.295	15	-0.256	0.7013	0.2859
Mean(Gluconapin)	Mean(QR)	0.2268	15	-0.323	0.6621	0.4163
Mean(Progoitrin)	Mean(QR)	0.2619	15	-0.2891	0.6826	0.3457
Mean(Total_Aliphatics)	Mean(QR)	0.5807	15	0.0975	0.8424	0.0232
Mean(Glucobrassicin)	Mean(QR)	0.0215	15	-0.4963	0.5279	0.9395
Mean(4-OH_glucobrassicin)	Mean(QR)	0.4454	15	-0.0866	0.7798	0.0962
Mean(4-methoxyglucobrassicin)	Mean(QR)	0.3111	15	-0.2393	0.7102	0.259
Mean(Neoglucobrassicin)	Mean(QR)	0.3837	15	-0.1601	0.7488	0.158
Mean(Total_Indoles)	Mean(QR)	0.2821	15	-0.2691	0.694	0.3084
Mean(Gluconasturtiin)	Mean(QR)	0.4232	15	-0.1138	0.7688	0.116
Mean(Total_GS)	Mean(QR)	0.5924	15	0.1151	0.8475	0.02
Mean(Erucin)	Mean(QR)	0.3221	15	-0.2277	0.7162	0.2417
Mean(SF)	Mean(QR)	0.5969	15	0.1219	0.8494	0.0188
Mean(SFN)	Mean(QR)	0.2998	15	-0.2511	0.7039	0.2777
Mean(Iberin)	Mean(QR)	0.4896	15	-0.0303	0.801	0.064
Mean(AITC)	Mean(QR)	0.3523	15	-0.1952	0.7324	0.1978
Mean(CETP)	Mean(QR)	0.3076	15	-0.2429	0.7083	0.2647
Mean(3-B-1-ITC)	Mean(QR)	0.4118	15	-0.1273	0.7631	0.1272
Mean(4-PN)	Mean(QR)	0.4035	15	-0.1371	0.7589	0.1359
Mean(Perc_ITC_GNap)	Mean(QR)	0.051	8	-0.678	0.7295	0.9045
Mean(Goitrin)	Mean(QR)	0.2612	15	-0.2899	0.6822	0.3471
Mean(Crambene)	Mean(QR)	0.3256	15	-0.224	0.7181	0.2363
Mean(PEITC)	Mean(QR)	0.3988	15	-0.1426	0.7565	0.1409
Mean(3-PPN)	Mean(QR)	0.3523	15	-0.1952	0.7324	0.1979
Mean(Total_ITC)	Mean(QR)	0.6046	15	0.1337	0.8527	0.017
Mean(Total_Nitrile)	Mean(QR)	0.4227	15	-0.1143	0.7686	0.1164
Mean(Nitrile formation%)	Mean(QR)	0.4608	15	-0.0674	0.7872	0.0839
Mean(AOP2 RQ)	Mean(QR)	0.4217	15	-0.1155	0.768	0.1175
Mean(BCAT3 RQ)	Mean(QR)	-0.2297	15	-0.6638	0.3203	0.4103
Mean(BCAT4 RQ)	Mean(QR)	0.2182	15	-0.3311	0.657	0.4347
Mean(MYB122 RQ)	Mean(QR)	0.2811	15	-0.2701	0.6935	0.3102
Mean(CYP79B2 RQ)	Mean(QR)	-0.3457	15	-0.7289	0.2024	0.2069
Mean(CYP79B3 RQ)	Mean(QR)	-0.1871	15	-0.6382	0.3596	0.5043
Mean(CYP79F1 RQ)	Mean(QR)	0.1925	15	-0.3548	0.6415	0.4919
Mean(CYP81F1 RQ)	Mean(QR)	-0.6738	15	-0.8817	-0.2466	0.0059
Mean(CYP81F2 RQ)	Mean(QR)	-0.3148	15	-0.7122	0.2355	0.2532
Mean(CYP81F3 RQ)	Mean(QR)	-0.5569	15	-0.8318	-0.0624	0.0311
Mean(CYP81F4 RQ)	Mean(QR)	0.3771	15	-0.1675	0.7454	0.1659
Mean(ESM1 RQ)	Mean(QR)	0.5513	15	0.0543	0.8293	0.0332
Mean(ESP RQ)	Mean(QR)	-0.3023	15	-0.7053	0.2484	0.2735
Mean(ESP2 RQ)	Mean(QR)	-0.8293	15	-0.9416	-0.5512	0.0001
Mean(FMO GS-OX2 RQ)	Mean(QR)	-0.4014	15	-0.7579	0.1395	0.1381
Mean(FMO GS-OX5.1 RQ)	Mean(QR)	0.1035	15	-0.4317	0.5848	0.7136
Mean(FMO GS-OX5.2 RQ)	Mean(QR)	-0.2895	15	-0.6982	0.2616	0.2954
Mean(GGP1 RQ)	Mean(QR)	-0.6406	15	-0.868	-0.1909	0.0101
Mean(GS-OH RQ)	Mean(QR)	-0.0139	15	-0.5225	0.5019	0.9607
Mean(IGMT1 RQ)	Mean(QR)	-0.695	15	-0.8903	-0.2838	0.004
Mean(IGMT2 RQ)	Mean(QR)	-0.3341	15	-0.7227	0.215	0.2236
Mean(IPMDH1 RQ)	Mean(QR)	0.5193	15	0.0096	0.8148	0.0473
Mean(IPMDH2 RQ)	Mean(QR)	-0.0197	15	-0.5267	0.4976	0.9444
Mean(IPMI-LSU1 RQ)	Mean(QR)	-0.5277	15	-0.8187	-0.0211	0.0432
Mean(IPMI-SSU2 RQ)	Mean(QR)	0.4151	15	-0.1234	0.7647	0.1239
Mean(IPMI-SSU3 RQ)	Mean(QR)	-0.8342	15	-0.9433	-0.5621	0.0001
Mean(MAM1/2 RQ)	Mean(QR)	-0.1619	15	-0.6225	0.382	0.5643
Mean(MAM3 RQ)	Mean(QR)	0.3901	15	-0.1527	0.7521	0.1506
Mean(MVP1 RQ)	Mean(QR)	0.0788	15	-0.4517	0.5681	0.7802
Mean(MYB28.1 RQ)	Mean(QR)	-0.1127	15	-0.5909	0.424	0.6892
Mean(MYB28.2 RQ)	Mean(QR)	0.4697	15	-0.0561	0.7915	0.0773
Mean(MYB29 RQ)	Mean(QR)	0.4039	15	-0.1366	0.7591	0.1354
Mean(MYB34.1 RQ)	Mean(QR)	-0.1145	15	-0.592	0.4225	0.6845
Mean(MYB34.2 RQ)	Mean(QR)	-0.6994	15	-0.8921	-0.2916	0.0037
Mean(NSP1 RQ)	Mean(QR)	-0.2585	15	-0.6807	0.2924	0.3521
Mean(NSP2 RQ)	Mean(QR)	0.3757	15	-0.1691	0.7447	0.1675
Mean(SOT16 RQ)	Mean(QR)	-0.673	15	-0.8814	-0.2452	0.006
Mean(SOT17 RQ)	Mean(QR)	-0.2841	15	-0.6952	0.267	0.3048
Mean(SOT18 RQ)	Mean(QR)	0.1338	15	-0.4063	0.6046	0.6345
Mean(SUR1 RQ)	Mean(QR)	-0.1326	15	-0.6038	0.4074	0.6377
Mean(TGG1.1 RQ)	Mean(QR)	0.1784	15	-0.3674	0.6328	0.5246
Mean(TGG1.2 RQ)	Mean(QR)	0.3121	15	-0.2383	0.7107	0.2575
Mean(TGG2 RQ)	Mean(QR)	0.2974	15	-0.2535	0.7026	0.2818
Mean(UGT74B1 RQ)	Mean(QR)	-0.1235	15	-0.5979	0.4151	0.6611
Mean(UGT74C1 RQ)	Mean(QR)	0.3112	15	-0.2392	0.7103	0.2588
Mean(Total_Aliphatics)	Mean(Progoitrin)	0.3169	15	-0.2333	0.7133	0.2499
Mean(Glucobrassicin)	Mean(Progoitrin)	0.1064	15	-0.4293	0.5867	0.7059
Mean(4-OH_glucobrassicin)	Mean(Progoitrin)	0.0961	15	-0.4377	0.5798	0.7334
Mean(4-methoxyglucobrassicin)	Mean(Progoitrin)	0.0012	15	-0.5114	0.5132	0.9966
Mean(Neoglucobrassicin)	Mean(Progoitrin)	-0.2974	15	-0.7026	0.2535	0.2818
Mean(Total_Indoles)	Mean(Progoitrin)	-0.0467	15	-0.5459	0.4769	0.8686
Mean(Gluconasturtiin)	Mean(Progoitrin)	0.2	15	-0.3479	0.6461	0.4748
Mean(Total_GS)	Mean(Progoitrin)	0.2503	15	-0.3005	0.6759	0.3682
Mean(Erucin)	Mean(Progoitrin)	0.0272	15	-0.4919	0.5321	0.9232
Mean(SF)	Mean(Progoitrin)	0.3309	15	-0.2184	0.721	0.2283
Mean(SFN)	Mean(Progoitrin)	0.0624	15	-0.4647	0.5568	0.8253
Mean(Iberin)	Mean(Progoitrin)	0.0966	15	-0.4373	0.5801	0.732
Mean(AITC)	Mean(Progoitrin)	0.203	15	-0.3451	0.6479	0.468
Mean(CETP)	Mean(Progoitrin)	0.0962	15	-0.4376	0.5799	0.7331
Mean(3-B-1-ITC)	Mean(Progoitrin)	0.7787	15	0.4432	0.9228	0.0006
Mean(4-PN)	Mean(Progoitrin)	0.6146	15	0.1493	0.857	0.0148
Mean(Perc_ITC_GNap)	Mean(Progoitrin)	-0.2012	8	-0.7934	0.5866	0.6328
Mean(Goitrin)	Mean(Progoitrin)	0.979	15	0.9362	0.9932	<.0001
Mean(Crambene)	Mean(Progoitrin)	0.8809	15	0.6717	0.96	<.0001
Mean(PEITC)	Mean(Progoitrin)	0.2219	15	-0.3276	0.6592	0.4268
Mean(3-PPN)	Mean(Progoitrin)	0.6177	15	0.1543	0.8584	0.0141
Mean(Total_ITC)	Mean(Progoitrin)	0.4121	15	-0.127	0.7632	0.127
Mean(Total_Nitrile)	Mean(Progoitrin)	0.8523	15	0.6035	0.9498	<.0001
Mean(Nitrile formation%)	Mean(Progoitrin)	0.3604	15	-0.1863	0.7367	0.187
Mean(AOP2 RQ)	Mean(Progoitrin)	-0.0932	15	-0.5779	0.4401	0.7411
Mean(BCAT3 RQ)	Mean(Progoitrin)	-0.3294	15	-0.7202	0.22	0.2305
Mean(BCAT4 RQ)	Mean(Progoitrin)	0.2301	15	-0.3198	0.6641	0.4093
Mean(MYB122 RQ)	Mean(Progoitrin)	-0.1835	15	-0.636	0.3629	0.5127
Mean(CYP79B2 RQ)	Mean(Progoitrin)	-0.2621	15	-0.6827	0.2889	0.3453
Mean(CYP79B3 RQ)	Mean(Progoitrin)	-0.2407	15	-0.6703	0.3098	0.3875
Mean(CYP79F1 RQ)	Mean(Progoitrin)	0.299	15	-0.2519	0.7035	0.2791
Mean(CYP81F1 RQ)	Mean(Progoitrin)	-0.1499	15	-0.615	0.3925	0.5938
Mean(CYP81F2 RQ)	Mean(Progoitrin)	-0.3942	15	-0.7542	0.1479	0.146
Mean(CYP81F3 RQ)	Mean(Progoitrin)	-0.3894	15	-0.7517	0.1535	0.1514
Mean(CYP81F4 RQ)	Mean(Progoitrin)	-0.0917	15	-0.5769	0.4413	0.7451
Mean(ESM1 RQ)	Mean(Progoitrin)	-0.0808	15	-0.5695	0.4501	0.7747
Mean(ESP RQ)	Mean(Progoitrin)	0.2028	15	-0.3454	0.6477	0.4686
Mean(ESP2 RQ)	Mean(Progoitrin)	-0.028	15	-0.5326	0.4913	0.921
Mean(FMO GS-OX2 RQ)	Mean(Progoitrin)	0.1634	15	-0.3807	0.6235	0.5606
Mean(FMO GS-OX5.1 RQ)	Mean(Progoitrin)	-0.1993	15	-0.6457	0.3485	0.4764
Mean(FMO GS-OX5.2 RQ)	Mean(Progoitrin)	-0.4383	15	-0.7763	0.0954	0.1022
Mean(GGP1 RQ)	Mean(Progoitrin)	0.2231	15	-0.3265	0.6599	0.4242
Mean(GS-OH RQ)	Mean(Progoitrin)	0.1075	15	-0.4283	0.5874	0.7029
Mean(IGMT1 RQ)	Mean(Progoitrin)	-0.3121	15	-0.7107	0.2383	0.2575
Mean(IGMT2 RQ)	Mean(Progoitrin)	-0.376	15	-0.7448	0.1687	0.1672
Mean(IPMDH1 RQ)	Mean(Progoitrin)	0.3808	15	-0.1633	0.7473	0.1614
Mean(IPMDH2 RQ)	Mean(Progoitrin)	-0.0739	15	-0.5648	0.4556	0.7935
Mean(IPMI-LSU1 RQ)	Mean(Progoitrin)	-0.169	15	-0.627	0.3758	0.547
Mean(IPMI-SSU2 RQ)	Mean(Progoitrin)	-0.0023	15	-0.514	0.5105	0.9934
Mean(IPMI-SSU3 RQ)	Mean(Progoitrin)	-0.0912	15	-0.5766	0.4417	0.7464
Mean(MAM1/2 RQ)	Mean(Progoitrin)	-0.3493	15	-0.7308	0.1984	0.2019
Mean(MAM3 RQ)	Mean(Progoitrin)	-0.0171	15	-0.5248	0.4995	0.9516
Mean(MVP1 RQ)	Mean(Progoitrin)	-0.0267	15	-0.5317	0.4923	0.9247
Mean(MYB28.1 RQ)	Mean(Progoitrin)	0.426	15	-0.1104	0.7702	0.1134
Mean(MYB28.2 RQ)	Mean(Progoitrin)	0.2503	15	-0.3004	0.6759	0.3682
Mean(MYB29 RQ)	Mean(Progoitrin)	-0.259	15	-0.6809	0.292	0.3513
Mean(MYB34.1 RQ)	Mean(Progoitrin)	0.435	15	-0.0994	0.7746	0.1052
Mean(MYB34.2 RQ)	Mean(Progoitrin)	-0.0076	15	-0.5178	0.5066	0.9785
Mean(NSP1 RQ)	Mean(Progoitrin)	-0.416	15	-0.7652	0.1223	0.123
Mean(NSP2 RQ)	Mean(Progoitrin)	-0.0921	15	-0.5771	0.441	0.7442
Mean(SOT16 RQ)	Mean(Progoitrin)	-0.2541	15	-0.6781	0.2968	0.3608
Mean(SOT17 RQ)	Mean(Progoitrin)	-0.1661	15	-0.6252	0.3783	0.554
Mean(SOT18 RQ)	Mean(Progoitrin)	0.3212	15	-0.2287	0.7157	0.2431
Mean(SUR1 RQ)	Mean(Progoitrin)	-0.2996	15	-0.7038	0.2512	0.278
Mean(TGG1.1 RQ)	Mean(Progoitrin)	-0.1866	15	-0.6379	0.3601	0.5054
Mean(TGG1.2 RQ)	Mean(Progoitrin)	0.4692	15	-0.0567	0.7913	0.0776
Mean(TGG2 RQ)	Mean(Progoitrin)	-0.3016	15	-0.7049	0.2492	0.2747
Mean(UGT74B1 RQ)	Mean(Progoitrin)	0.2074	15	-0.3411	0.6505	0.4583
Mean(UGT74C1 RQ)	Mean(Progoitrin)	-0.0467	15	-0.5459	0.477	0.8688
Mean(Goitrin)	Mean(Perc_ITC_GNap)	-0.0852	8	-0.7451	0.659	0.841
Mean(Crambene)	Mean(Perc_ITC_GNap)	-0.2407	8	-0.8083	0.5587	0.5658
Mean(PEITC)	Mean(Perc_ITC_GNap)	0.6758	8	-0.0552	0.9351	0.0658
Mean(3-PPN)	Mean(Perc_ITC_GNap)	0.3448	8	-0.4754	0.8443	0.4029
Mean(Total_ITC)	Mean(Perc_ITC_GNap)	0.0893	8	-0.6567	0.747	0.8334
Mean(Total_Nitrile)	Mean(Perc_ITC_GNap)	-0.3312	8	-0.8399	0.4872	0.4229
Mean(Nitrile formation%)	Mean(Perc_ITC_GNap)	-0.5472	8	-0.9035	0.2563	0.1604
Mean(AOP2 RQ)	Mean(Perc_ITC_GNap)	0.4976	8	-0.3189	0.8901	0.2096
Mean(BCAT3 RQ)	Mean(Perc_ITC_GNap)	-0.4955	8	-0.8896	0.3213	0.2118
Mean(BCAT4 RQ)	Mean(Perc_ITC_GNap)	0.734	8	0.0607	0.9482	0.0382
Mean(MYB122 RQ)	Mean(Perc_ITC_GNap)	-0.0053	8	-0.7074	0.702	0.99
Mean(CYP79B2 RQ)	Mean(Perc_ITC_GNap)	0.378	8	-0.4453	0.8549	0.3559
Mean(CYP79B3 RQ)	Mean(Perc_ITC_GNap)	-0.3452	8	-0.8444	0.4751	0.4024
Mean(CYP79F1 RQ)	Mean(Perc_ITC_GNap)	-0.0031	8	-0.7062	0.7031	0.9942
Mean(CYP81F1 RQ)	Mean(Perc_ITC_GNap)	0.2445	8	-0.556	0.8097	0.5595
Mean(CYP81F2 RQ)	Mean(Perc_ITC_GNap)	-0.3671	8	-0.8515	0.4554	0.371
Mean(CYP81F3 RQ)	Mean(Perc_ITC_GNap)	-0.3393	8	-0.8425	0.4802	0.411
Mean(CYP81F4 RQ)	Mean(Perc_ITC_GNap)	-0.1569	8	-0.7758	0.6159	0.7106
Mean(ESM1 RQ)	Mean(Perc_ITC_GNap)	0.2411	8	-0.5584	0.8084	0.5651
Mean(ESP RQ)	Mean(Perc_ITC_GNap)	-0.3072	8	-0.8318	0.5073	0.4591
Mean(ESP2 RQ)	Mean(Perc_ITC_GNap)	-0.3054	8	-0.8312	0.5088	0.462
Mean(FMO GS-OX2 RQ)	Mean(Perc_ITC_GNap)	-0.3478	8	-0.8453	0.4727	0.3985
Mean(FMO GS-OX5.1 RQ)	Mean(Perc_ITC_GNap)	-0.3869	8	-0.8577	0.4369	0.3437
Mean(FMO GS-OX5.2 RQ)	Mean(Perc_ITC_GNap)	-0.3787	8	-0.8552	0.4446	0.3549
Mean(GGP1 RQ)	Mean(Perc_ITC_GNap)	-0.1552	8	-0.7751	0.6169	0.7136
Mean(GS-OH RQ)	Mean(Perc_ITC_GNap)	-0.0487	8	-0.7284	0.6793	0.9088
Mean(IGMT1 RQ)	Mean(Perc_ITC_GNap)	-0.6298	8	-0.9243	0.1345	0.0942
Mean(IGMT2 RQ)	Mean(Perc_ITC_GNap)	-0.4789	8	-0.8849	0.3408	0.2299
Mean(IPMDH1 RQ)	Mean(Perc_ITC_GNap)	0.3438	8	-0.4762	0.844	0.4043
Mean(IPMDH2 RQ)	Mean(Perc_ITC_GNap)	-0.3065	8	-0.8316	0.5079	0.4603
Mean(IPMI-LSU1 RQ)	Mean(Perc_ITC_GNap)	0.5871	8	-0.2005	0.9137	0.126
Mean(IPMI-SSU2 RQ)	Mean(Perc_ITC_GNap)	0.5724	8	-0.2218	0.91	0.1382
Mean(IPMI-SSU3 RQ)	Mean(Perc_ITC_GNap)	-0.1468	8	-0.7717	0.6222	0.7287
Mean(MAM1/2 RQ)	Mean(Perc_ITC_GNap)	-0.3266	8	-0.8383	0.4911	0.4298
Mean(MAM3 RQ)	Mean(Perc_ITC_GNap)	0.1874	8	-0.5959	0.788	0.6567
Mean(MVP1 RQ)	Mean(Perc_ITC_GNap)	-0.095	8	-0.7495	0.6534	0.823
Mean(MYB28.1 RQ)	Mean(Perc_ITC_GNap)	-0.1367	8	-0.7675	0.6285	0.7468
Mean(MYB28.2 RQ)	Mean(Perc_ITC_GNap)	0.6689	8	-0.0676	0.9335	0.0697
Mean(MYB29 RQ)	Mean(Perc_ITC_GNap)	0.5173	8	-0.2949	0.8955	0.1892
Mean(MYB34.1 RQ)	Mean(Perc_ITC_GNap)	-0.308	8	-0.8321	0.5067	0.458
Mean(MYB34.2 RQ)	Mean(Perc_ITC_GNap)	-0.4007	8	-0.862	0.4236	0.3252
Mean(NSP1 RQ)	Mean(Perc_ITC_GNap)	-0.2077	8	-0.7959	0.5822	0.6216
Mean(NSP2 RQ)	Mean(Perc_ITC_GNap)	-0.1351	8	-0.7668	0.6295	0.7497
Mean(SOT16 RQ)	Mean(Perc_ITC_GNap)	0.4746	8	-0.3457	0.8837	0.2347
Mean(SOT17 RQ)	Mean(Perc_ITC_GNap)	-0.2213	8	-0.801	0.5727	0.5985
Mean(SOT18 RQ)	Mean(Perc_ITC_GNap)	-0.1538	8	-0.7745	0.6178	0.7162
Mean(SUR1 RQ)	Mean(Perc_ITC_GNap)	-0.3492	8	-0.8458	0.4715	0.3965
Mean(TGG1.1 RQ)	Mean(Perc_ITC_GNap)	0.0758	8	-0.6643	0.7409	0.8583
Mean(TGG1.2 RQ)	Mean(Perc_ITC_GNap)	-0.0963	8	-0.7501	0.6527	0.8206
Mean(TGG2 RQ)	Mean(Perc_ITC_GNap)	0.0824	8	-0.6606	0.7439	0.8461
Mean(UGT74B1 RQ)	Mean(Perc_ITC_GNap)	0.0019	8	-0.7037	0.7056	0.9964
Mean(UGT74C1 RQ)	Mean(Perc_ITC_GNap)	0.4797	8	-0.3398	0.8852	0.229
Mean(3-PPN)	Mean(PEITC)	0.7865	15	0.4594	0.9258	0.0005
Mean(Total_ITC)	Mean(PEITC)	0.6323	15	0.1776	0.8646	0.0114
Mean(Total_Nitrile)	Mean(PEITC)	0.0584	15	-0.4678	0.5541	0.8362
Mean(Nitrile formation%)	Mean(PEITC)	-0.276	15	-0.6906	0.2751	0.3193
Mean(AOP2 RQ)	Mean(PEITC)	0.8297	15	0.552	0.9417	0.0001
Mean(BCAT3 RQ)	Mean(PEITC)	-0.517	15	-0.8137	-0.0064	0.0485
Mean(BCAT4 RQ)	Mean(PEITC)	0.5822	15	0.0996	0.843	0.0228
Mean(MYB122 RQ)	Mean(PEITC)	0.4135	15	-0.1254	0.7639	0.1255
Mean(CYP79B2 RQ)	Mean(PEITC)	0.1987	15	-0.3491	0.6453	0.4778
Mean(CYP79B3 RQ)	Mean(PEITC)	-0.3006	15	-0.7044	0.2501	0.2762
Mean(CYP79F1 RQ)	Mean(PEITC)	0.4746	15	-0.0498	0.7939	0.0739
Mean(CYP81F1 RQ)	Mean(PEITC)	-0.165	15	-0.6245	0.3794	0.5569
Mean(CYP81F2 RQ)	Mean(PEITC)	-0.2119	15	-0.6532	0.3369	0.4484
Mean(CYP81F3 RQ)	Mean(PEITC)	-0.218	15	-0.6569	0.3312	0.435
Mean(CYP81F4 RQ)	Mean(PEITC)	0.3336	15	-0.2155	0.7224	0.2243
Mean(ESM1 RQ)	Mean(PEITC)	0.6484	15	0.2038	0.8713	0.0089
Mean(ESP RQ)	Mean(PEITC)	-0.6089	15	-0.8546	-0.1404	0.016
Mean(ESP2 RQ)	Mean(PEITC)	-0.5767	15	-0.8406	-0.0915	0.0244
Mean(FMO GS-OX2 RQ)	Mean(PEITC)	-0.4861	15	-0.7993	0.0349	0.0662
Mean(FMO GS-OX5.1 RQ)	Mean(PEITC)	-0.2964	15	-0.702	0.2545	0.2835
Mean(FMO GS-OX5.2 RQ)	Mean(PEITC)	-0.268	15	-0.6861	0.2831	0.3341
Mean(GGP1 RQ)	Mean(PEITC)	-0.5259	15	-0.8178	-0.0186	0.0441
Mean(GS-OH RQ)	Mean(PEITC)	0.0463	15	-0.4773	0.5456	0.8698
Mean(IGMT1 RQ)	Mean(PEITC)	-0.2432	15	-0.6718	0.3073	0.3824
Mean(IGMT2 RQ)	Mean(PEITC)	-0.1368	15	-0.6066	0.4037	0.6268
Mean(IPMDH1 RQ)	Mean(PEITC)	0.6793	15	0.2562	0.884	0.0053
Mean(IPMDH2 RQ)	Mean(PEITC)	-0.4466	15	-0.7803	0.0852	0.0952
Mean(IPMI-LSU1 RQ)	Mean(PEITC)	-0.1014	15	-0.5833	0.4334	0.7192
Mean(IPMI-SSU2 RQ)	Mean(PEITC)	0.753	15	0.392	0.9131	0.0012
Mean(IPMI-SSU3 RQ)	Mean(PEITC)	-0.5951	15	-0.8487	-0.1192	0.0193
Mean(MAM1/2 RQ)	Mean(PEITC)	-0.1204	15	-0.5959	0.4176	0.6691
Mean(MAM3 RQ)	Mean(PEITC)	0.5063	15	-0.0081	0.8088	0.0542
Mean(MVP1 RQ)	Mean(PEITC)	-0.3206	15	-0.7154	0.2294	0.2441
Mean(MYB28.1 RQ)	Mean(PEITC)	-0.2218	15	-0.6592	0.3277	0.4268
Mean(MYB28.2 RQ)	Mean(PEITC)	0.5222	15	0.0136	0.8161	0.0458
Mean(MYB29 RQ)	Mean(PEITC)	0.7828	15	0.4517	0.9244	0.0006
Mean(MYB34.1 RQ)	Mean(PEITC)	-0.2773	15	-0.6914	0.2739	0.317
Mean(MYB34.2 RQ)	Mean(PEITC)	-0.4601	15	-0.7869	0.0682	0.0844
Mean(NSP1 RQ)	Mean(PEITC)	-0.1242	15	-0.5984	0.4144	0.6593
Mean(NSP2 RQ)	Mean(PEITC)	0.2156	15	-0.3335	0.6555	0.4403
Mean(SOT16 RQ)	Mean(PEITC)	-0.118	15	-0.5944	0.4196	0.6752
Mean(SOT17 RQ)	Mean(PEITC)	0.0272	15	-0.4919	0.5321	0.9233
Mean(SOT18 RQ)	Mean(PEITC)	0.2068	15	-0.3416	0.6502	0.4596
Mean(SUR1 RQ)	Mean(PEITC)	-0.0761	15	-0.5663	0.4539	0.7875
Mean(TGG1.1 RQ)	Mean(PEITC)	0.1208	15	-0.4173	0.5962	0.6681
Mean(TGG1.2 RQ)	Mean(PEITC)	-0.2011	15	-0.6468	0.3469	0.4722
Mean(TGG2 RQ)	Mean(PEITC)	0.3648	15	-0.1813	0.739	0.1812
Mean(UGT74B1 RQ)	Mean(PEITC)	0.0809	15	-0.45	0.5696	0.7744
Mean(UGT74C1 RQ)	Mean(PEITC)	0.5906	15	0.1123	0.8467	0.0204
Mean(SOT16 RQ)	Mean(NSP2 RQ)	0.0066	15	-0.5074	0.5171	0.9814
Mean(SOT17 RQ)	Mean(NSP2 RQ)	0.2205	15	-0.3289	0.6584	0.4296
Mean(SOT18 RQ)	Mean(NSP2 RQ)	-0.1654	15	-0.6248	0.3789	0.5557
Mean(SUR1 RQ)	Mean(NSP2 RQ)	0.4959	15	-0.0219	0.8039	0.0601
Mean(TGG1.1 RQ)	Mean(NSP2 RQ)	0.4353	15	-0.099	0.7748	0.1048
Mean(TGG1.2 RQ)	Mean(NSP2 RQ)	-0.4035	15	-0.7589	0.1371	0.1359
Mean(TGG2 RQ)	Mean(NSP2 RQ)	0.9205	15	0.7726	0.9737	<.0001
Mean(UGT74B1 RQ)	Mean(NSP2 RQ)	-0.2265	15	-0.662	0.3232	0.4168
Mean(UGT74C1 RQ)	Mean(NSP2 RQ)	0.1299	15	-0.4096	0.6021	0.6444
Mean(NSP2 RQ)	Mean(NSP1 RQ)	0.4528	15	-0.0774	0.7834	0.0901
Mean(SOT16 RQ)	Mean(NSP1 RQ)	0.4806	15	-0.042	0.7967	0.0698
Mean(SOT17 RQ)	Mean(NSP1 RQ)	0.5894	15	0.1104	0.8462	0.0208
Mean(SOT18 RQ)	Mean(NSP1 RQ)	-0.3315	15	-0.7213	0.2178	0.2275
Mean(SUR1 RQ)	Mean(NSP1 RQ)	0.9229	15	0.7788	0.9745	<.0001
Mean(TGG1.1 RQ)	Mean(NSP1 RQ)	0.2518	15	-0.299	0.6768	0.3653
Mean(TGG1.2 RQ)	Mean(NSP1 RQ)	-0.462	15	-0.7878	0.0658	0.0829
Mean(TGG2 RQ)	Mean(NSP1 RQ)	0.5918	15	0.1141	0.8472	0.0201
Mean(UGT74B1 RQ)	Mean(NSP1 RQ)	-0.0498	15	-0.5481	0.4746	0.8602
Mean(UGT74C1 RQ)	Mean(NSP1 RQ)	-0.2023	15	-0.6475	0.3458	0.4697
Mean(AOP2 RQ)	Mean(Nitrile formation%)	-0.4464	15	-0.7802	0.0854	0.0954
Mean(BCAT3 RQ)	Mean(Nitrile formation%)	0.3161	15	-0.2341	0.7129	0.2511
Mean(BCAT4 RQ)	Mean(Nitrile formation%)	-0.346	15	-0.729	0.2021	0.2065
Mean(MYB122 RQ)	Mean(Nitrile formation%)	-0.3679	15	-0.7406	0.1779	0.1773
Mean(CYP79B2 RQ)	Mean(Nitrile formation%)	-0.5301	15	-0.8198	-0.0245	0.0421
Mean(CYP79B3 RQ)	Mean(Nitrile formation%)	-0.0792	15	-0.5684	0.4514	0.779
Mean(CYP79F1 RQ)	Mean(Nitrile formation%)	-0.3241	15	-0.7173	0.2257	0.2387
Mean(CYP81F1 RQ)	Mean(Nitrile formation%)	-0.3622	15	-0.7376	0.1843	0.1847
Mean(CYP81F2 RQ)	Mean(Nitrile formation%)	-0.3679	15	-0.7406	0.1779	0.1773
Mean(CYP81F3 RQ)	Mean(Nitrile formation%)	-0.5922	15	-0.8474	-0.1148	0.02
Mean(CYP81F4 RQ)	Mean(Nitrile formation%)	-0.3665	15	-0.7399	0.1794	0.1791
Mean(ESM1 RQ)	Mean(Nitrile formation%)	-0.4124	15	-0.7634	0.1266	0.1266
Mean(ESP RQ)	Mean(Nitrile formation%)	0.4886	15	-0.0316	0.8005	0.0646
Mean(ESP2 RQ)	Mean(Nitrile formation%)	-0.076	15	-0.5662	0.4539	0.7877
Mean(FMO GS-OX2 RQ)	Mean(Nitrile formation%)	0.1817	15	-0.3645	0.6348	0.517
Mean(FMO GS-OX5.1 RQ)	Mean(Nitrile formation%)	0.3909	15	-0.1517	0.7525	0.1497
Mean(FMO GS-OX5.2 RQ)	Mean(Nitrile formation%)	-0.2569	15	-0.6797	0.294	0.3553
Mean(GGP1 RQ)	Mean(Nitrile formation%)	0.1275	15	-0.4117	0.6005	0.6508
Mean(GS-OH RQ)	Mean(Nitrile formation%)	-0.0629	15	-0.5572	0.4643	0.8239
Mean(IGMT1 RQ)	Mean(Nitrile formation%)	-0.4963	15	-0.8041	0.0214	0.0599
Mean(IGMT2 RQ)	Mean(Nitrile formation%)	-0.5233	15	-0.8166	-0.0151	0.0453
Mean(IPMDH1 RQ)	Mean(Nitrile formation%)	-0.2242	15	-0.6606	0.3254	0.4218
Mean(IPMDH2 RQ)	Mean(Nitrile formation%)	0.5886	15	0.1093	0.8458	0.021
Mean(IPMI-LSU1 RQ)	Mean(Nitrile formation%)	-0.3038	15	-0.7062	0.2469	0.2709
Mean(IPMI-SSU2 RQ)	Mean(Nitrile formation%)	-0.4348	15	-0.7745	0.0997	0.1053
Mean(IPMI-SSU3 RQ)	Mean(Nitrile formation%)	0.0271	15	-0.492	0.532	0.9235
Mean(MAM1/2 RQ)	Mean(Nitrile formation%)	-0.3014	15	-0.7048	0.2494	0.275
Mean(MAM3 RQ)	Mean(Nitrile formation%)	-0.5082	15	-0.8097	0.0054	0.0531
Mean(MVP1 RQ)	Mean(Nitrile formation%)	0.6401	15	0.1901	0.8678	0.0102
Mean(MYB28.1 RQ)	Mean(Nitrile formation%)	0.1745	15	-0.3709	0.6304	0.5339
Mean(MYB28.2 RQ)	Mean(Nitrile formation%)	-0.2607	15	-0.6819	0.2903	0.3479
Mean(MYB29 RQ)	Mean(Nitrile formation%)	-0.3987	15	-0.7564	0.1428	0.1411
Mean(MYB34.1 RQ)	Mean(Nitrile formation%)	0.149	15	-0.3933	0.6144	0.5961
Mean(MYB34.2 RQ)	Mean(Nitrile formation%)	-0.2199	15	-0.6581	0.3295	0.4309
Mean(NSP1 RQ)	Mean(Nitrile formation%)	-0.4387	15	-0.7765	0.0948	0.1018
Mean(NSP2 RQ)	Mean(Nitrile formation%)	-0.3802	15	-0.747	0.164	0.1621
Mean(SOT16 RQ)	Mean(Nitrile formation%)	-0.4828	15	-0.7977	0.0392	0.0683
Mean(SOT17 RQ)	Mean(Nitrile formation%)	-0.3965	15	-0.7554	0.1452	0.1434
Mean(SOT18 RQ)	Mean(Nitrile formation%)	-0.0951	15	-0.5792	0.4385	0.7359
Mean(SUR1 RQ)	Mean(Nitrile formation%)	-0.3574	15	-0.7351	0.1896	0.191
Mean(TGG1.1 RQ)	Mean(Nitrile formation%)	-0.0256	15	-0.5309	0.4931	0.9279
Mean(TGG1.2 RQ)	Mean(Nitrile formation%)	0.7753	15	0.4364	0.9216	0.0007
Mean(TGG2 RQ)	Mean(Nitrile formation%)	-0.5157	15	-0.8131	-0.0046	0.0491
Mean(UGT74B1 RQ)	Mean(Nitrile formation%)	-0.2065	15	-0.65	0.3419	0.4602
Mean(UGT74C1 RQ)	Mean(Nitrile formation%)	-0.36	15	-0.7365	0.1867	0.1875
Mean(Total_Indoles)	Mean(Neoglucobrassicin)	0.4789	15	-0.0443	0.7959	0.0709
Mean(Gluconasturtiin)	Mean(Neoglucobrassicin)	0.5996	15	0.126	0.8506	0.0182
Mean(Total_GS)	Mean(Neoglucobrassicin)	0.5563	15	0.0617	0.8316	0.0313
Mean(Erucin)	Mean(Neoglucobrassicin)	0.178	15	-0.3678	0.6326	0.5256
Mean(SF)	Mean(Neoglucobrassicin)	0.2221	15	-0.3274	0.6593	0.4263
Mean(SFN)	Mean(Neoglucobrassicin)	-0.2244	15	-0.6607	0.3253	0.4215
Mean(Iberin)	Mean(Neoglucobrassicin)	-0.2149	15	-0.655	0.3342	0.4418
Mean(AITC)	Mean(Neoglucobrassicin)	-0.2071	15	-0.6504	0.3414	0.459
Mean(CETP)	Mean(Neoglucobrassicin)	-0.0849	15	-0.5722	0.4468	0.7636
Mean(3-B-1-ITC)	Mean(Neoglucobrassicin)	-0.1872	15	-0.6383	0.3595	0.504
Mean(4-PN)	Mean(Neoglucobrassicin)	-0.3952	15	-0.7547	0.1468	0.1448
Mean(Perc_ITC_GNap)	Mean(Neoglucobrassicin)	0.6955	8	-0.0181	0.9396	0.0555
Mean(Goitrin)	Mean(Neoglucobrassicin)	-0.2377	15	-0.6686	0.3126	0.3936
Mean(Crambene)	Mean(Neoglucobrassicin)	-0.3187	15	-0.7144	0.2313	0.2469
Mean(PEITC)	Mean(Neoglucobrassicin)	0.619	15	0.1563	0.8589	0.0139
Mean(3-PPN)	Mean(Neoglucobrassicin)	0.2518	15	-0.299	0.6768	0.3652
Mean(Total_ITC)	Mean(Neoglucobrassicin)	0.2065	15	-0.3419	0.65	0.4603
Mean(Total_Nitrile)	Mean(Neoglucobrassicin)	-0.2975	15	-0.7027	0.2534	0.2816
Mean(Nitrile formation%)	Mean(Neoglucobrassicin)	-0.3138	15	-0.7117	0.2364	0.2546
Mean(AOP2 RQ)	Mean(Neoglucobrassicin)	0.7455	15	0.3773	0.9102	0.0014
Mean(BCAT3 RQ)	Mean(Neoglucobrassicin)	-0.3071	15	-0.708	0.2434	0.2655
Mean(BCAT4 RQ)	Mean(Neoglucobrassicin)	0.3026	15	-0.2481	0.7055	0.273
Mean(MYB122 RQ)	Mean(Neoglucobrassicin)	0.5722	15	0.0847	0.8386	0.0258
Mean(CYP79B2 RQ)	Mean(Neoglucobrassicin)	0.1486	15	-0.3936	0.6141	0.5971
Mean(CYP79B3 RQ)	Mean(Neoglucobrassicin)	-0.409	15	-0.7617	0.1306	0.1301
Mean(CYP79F1 RQ)	Mean(Neoglucobrassicin)	0.2882	15	-0.2629	0.6975	0.2976
Mean(CYP81F1 RQ)	Mean(Neoglucobrassicin)	-0.2892	15	-0.698	0.2619	0.2959
Mean(CYP81F2 RQ)	Mean(Neoglucobrassicin)	-0.0911	15	-0.5765	0.4418	0.7468
Mean(CYP81F3 RQ)	Mean(Neoglucobrassicin)	-0.1386	15	-0.6077	0.4022	0.6222
Mean(CYP81F4 RQ)	Mean(Neoglucobrassicin)	0.4818	15	-0.0404	0.7973	0.069
Mean(ESM1 RQ)	Mean(Neoglucobrassicin)	0.6962	15	0.2858	0.8908	0.0039
Mean(ESP RQ)	Mean(Neoglucobrassicin)	-0.7004	15	-0.8925	-0.2934	0.0036
Mean(ESP2 RQ)	Mean(Neoglucobrassicin)	-0.63	15	-0.8636	-0.1738	0.0118
Mean(FMO GS-OX2 RQ)	Mean(Neoglucobrassicin)	-0.6471	15	-0.8707	-0.2018	0.0091
Mean(FMO GS-OX5.1 RQ)	Mean(Neoglucobrassicin)	-0.1909	15	-0.6405	0.3562	0.4956
Mean(FMO GS-OX5.2 RQ)	Mean(Neoglucobrassicin)	-0.0787	15	-0.568	0.4518	0.7805
Mean(GGP1 RQ)	Mean(Neoglucobrassicin)	-0.6824	15	-0.8852	-0.2616	0.0051
Mean(GS-OH RQ)	Mean(Neoglucobrassicin)	-0.1087	15	-0.5882	0.4274	0.6998
Mean(IGMT1 RQ)	Mean(Neoglucobrassicin)	-0.2451	15	-0.6729	0.3055	0.3786
Mean(IGMT2 RQ)	Mean(Neoglucobrassicin)	0.0627	15	-0.4645	0.5571	0.8243
Mean(IPMDH1 RQ)	Mean(Neoglucobrassicin)	0.4561	15	-0.0733	0.785	0.0875
Mean(IPMDH2 RQ)	Mean(Neoglucobrassicin)	-0.2391	15	-0.6694	0.3113	0.3908
Mean(IPMI-LSU1 RQ)	Mean(Neoglucobrassicin)	-0.1019	15	-0.5837	0.433	0.7179
Mean(IPMI-SSU2 RQ)	Mean(Neoglucobrassicin)	0.703	15	0.2982	0.8935	0.0035
Mean(IPMI-SSU3 RQ)	Mean(Neoglucobrassicin)	-0.608	15	-0.8542	-0.139	0.0162
Mean(MAM1/2 RQ)	Mean(Neoglucobrassicin)	-0.1117	15	-0.5902	0.4248	0.6918
Mean(MAM3 RQ)	Mean(Neoglucobrassicin)	0.5363	15	0.0332	0.8226	0.0393
Mean(MVP1 RQ)	Mean(Neoglucobrassicin)	-0.1487	15	-0.6141	0.3936	0.597
Mean(MYB28.1 RQ)	Mean(Neoglucobrassicin)	-0.4651	15	-0.7893	0.0619	0.0806
Mean(MYB28.2 RQ)	Mean(Neoglucobrassicin)	0.3133	15	-0.237	0.7114	0.2555
Mean(MYB29 RQ)	Mean(Neoglucobrassicin)	0.7943	15	0.4754	0.9287	0.0004
Mean(MYB34.1 RQ)	Mean(Neoglucobrassicin)	-0.5416	15	-0.825	-0.0406	0.0371
Mean(MYB34.2 RQ)	Mean(Neoglucobrassicin)	-0.4784	15	-0.7957	0.0449	0.0713
Mean(NSP1 RQ)	Mean(Neoglucobrassicin)	-0.0337	15	-0.5367	0.4869	0.905
Mean(NSP2 RQ)	Mean(Neoglucobrassicin)	0.3739	15	-0.1711	0.7437	0.1698
Mean(SOT16 RQ)	Mean(Neoglucobrassicin)	-0.0668	15	-0.5599	0.4612	0.813
Mean(SOT17 RQ)	Mean(Neoglucobrassicin)	0.0984	15	-0.4359	0.5813	0.7272
Mean(SOT18 RQ)	Mean(Neoglucobrassicin)	-0.0486	15	-0.5473	0.4755	0.8633
Mean(SUR1 RQ)	Mean(Neoglucobrassicin)	-0.071	15	-0.5628	0.4579	0.8014
Mean(TGG1.1 RQ)	Mean(Neoglucobrassicin)	0.1759	15	-0.3697	0.6313	0.5307
Mean(TGG1.2 RQ)	Mean(Neoglucobrassicin)	-0.4413	15	-0.7777	0.0918	0.0997
Mean(TGG2 RQ)	Mean(Neoglucobrassicin)	0.4433	15	-0.0892	0.7787	0.0979
Mean(UGT74B1 RQ)	Mean(Neoglucobrassicin)	-0.0852	15	-0.5725	0.4465	0.7626
Mean(UGT74C1 RQ)	Mean(Neoglucobrassicin)	0.5314	15	0.0264	0.8204	0.0415
Mean(NSP1 RQ)	Mean(MYB34.2 RQ)	0.3678	15	-0.178	0.7406	0.1774
Mean(NSP2 RQ)	Mean(MYB34.2 RQ)	-0.276	15	-0.6906	0.2751	0.3193
Mean(SOT16 RQ)	Mean(MYB34.2 RQ)	0.5081	15	-0.0056	0.8096	0.0531
Mean(SOT17 RQ)	Mean(MYB34.2 RQ)	0.2381	15	-0.3123	0.6688	0.3929
Mean(SOT18 RQ)	Mean(MYB34.2 RQ)	-0.0468	15	-0.5459	0.4769	0.8686
Mean(SUR1 RQ)	Mean(MYB34.2 RQ)	0.2114	15	-0.3374	0.6529	0.4495
Mean(TGG1.1 RQ)	Mean(MYB34.2 RQ)	-0.1765	15	-0.6317	0.3691	0.5292
Mean(TGG1.2 RQ)	Mean(MYB34.2 RQ)	0.0446	15	-0.4786	0.5444	0.8747
Mean(TGG2 RQ)	Mean(MYB34.2 RQ)	-0.2796	15	-0.6926	0.2716	0.3129
Mean(UGT74B1 RQ)	Mean(MYB34.2 RQ)	0.3356	15	-0.2133	0.7235	0.2214
Mean(UGT74C1 RQ)	Mean(MYB34.2 RQ)	-0.3629	15	-0.738	0.1835	0.1837
Mean(MYB34.2 RQ)	Mean(MYB34.1 RQ)	0.6071	15	0.1377	0.8538	0.0164
Mean(NSP1 RQ)	Mean(MYB34.1 RQ)	-0.2071	15	-0.6504	0.3413	0.4589
Mean(NSP2 RQ)	Mean(MYB34.1 RQ)	-0.3432	15	-0.7275	0.2052	0.2105
Mean(SOT16 RQ)	Mean(MYB34.1 RQ)	0.0028	15	-0.5102	0.5143	0.9921
Mean(SOT17 RQ)	Mean(MYB34.1 RQ)	-0.107	15	-0.5871	0.4287	0.7042
Mean(SOT18 RQ)	Mean(MYB34.1 RQ)	0.4332	15	-0.1016	0.7737	0.1068
Mean(SUR1 RQ)	Mean(MYB34.1 RQ)	-0.2976	15	-0.7027	0.2533	0.2814
Mean(TGG1.1 RQ)	Mean(MYB34.1 RQ)	-0.3525	15	-0.7325	0.1949	0.1975
Mean(TGG1.2 RQ)	Mean(MYB34.1 RQ)	0.506	15	-0.0085	0.8086	0.0543
Mean(TGG2 RQ)	Mean(MYB34.1 RQ)	-0.442	15	-0.7781	0.0908	0.099
Mean(UGT74B1 RQ)	Mean(MYB34.1 RQ)	0.5345	15	0.0306	0.8218	0.0401
Mean(UGT74C1 RQ)	Mean(MYB34.1 RQ)	-0.0468	15	-0.546	0.4769	0.8685
Mean(MYB34.1 RQ)	Mean(MYB29 RQ)	-0.4534	15	-0.7837	0.0766	0.0896
Mean(MYB34.2 RQ)	Mean(MYB29 RQ)	-0.5126	15	-0.8117	-0.0005	0.0507
Mean(NSP1 RQ)	Mean(MYB29 RQ)	0.0967	15	-0.4372	0.5802	0.7317
Mean(NSP2 RQ)	Mean(MYB29 RQ)	0.298	15	-0.2528	0.703	0.2806
Mean(SOT16 RQ)	Mean(MYB29 RQ)	-0.0868	15	-0.5736	0.4452	0.7583
Mean(SOT17 RQ)	Mean(MYB29 RQ)	0.2051	15	-0.3432	0.6492	0.4633
Mean(SOT18 RQ)	Mean(MYB29 RQ)	0.2178	15	-0.3314	0.6568	0.4354
Mean(SUR1 RQ)	Mean(MYB29 RQ)	0.147	15	-0.395	0.6131	0.601
Mean(TGG1.1 RQ)	Mean(MYB29 RQ)	0.1625	15	-0.3815	0.6229	0.5629
Mean(TGG1.2 RQ)	Mean(MYB29 RQ)	-0.4563	15	-0.7851	0.073	0.0873
Mean(TGG2 RQ)	Mean(MYB29 RQ)	0.4813	15	-0.041	0.7971	0.0693
Mean(UGT74B1 RQ)	Mean(MYB29 RQ)	0.0983	15	-0.4359	0.5813	0.7276
Mean(UGT74C1 RQ)	Mean(MYB29 RQ)	0.7235	15	0.3356	0.9016	0.0023
Mean(MYB29 RQ)	Mean(MYB28.2 RQ)	0.4937	15	-0.0249	0.8029	0.0615
Mean(MYB34.1 RQ)	Mean(MYB28.2 RQ)	0.3704	15	-0.1751	0.7419	0.1742
Mean(MYB34.2 RQ)	Mean(MYB28.2 RQ)	-0.1222	15	-0.5971	0.4161	0.6643
Mean(NSP1 RQ)	Mean(MYB28.2 RQ)	-0.045	15	-0.5447	0.4783	0.8734
Mean(NSP2 RQ)	Mean(MYB28.2 RQ)	0.2394	15	-0.311	0.6696	0.3901
Mean(SOT16 RQ)	Mean(MYB28.2 RQ)	-0.3009	15	-0.7046	0.2499	0.2758
Mean(SOT17 RQ)	Mean(MYB28.2 RQ)	-0.0724	15	-0.5638	0.4568	0.7976
Mean(SOT18 RQ)	Mean(MYB28.2 RQ)	0.4722	15	-0.0529	0.7927	0.0756
Mean(SUR1 RQ)	Mean(MYB28.2 RQ)	-0.0628	15	-0.5571	0.4644	0.824
Mean(TGG1.1 RQ)	Mean(MYB28.2 RQ)	-0.2093	15	-0.6517	0.3393	0.454
Mean(TGG1.2 RQ)	Mean(MYB28.2 RQ)	0.0295	15	-0.4901	0.5337	0.9168
Mean(TGG2 RQ)	Mean(MYB28.2 RQ)	0.2732	15	-0.2779	0.6891	0.3244
Mean(UGT74B1 RQ)	Mean(MYB28.2 RQ)	0.4337	15	-0.101	0.774	0.1063
Mean(UGT74C1 RQ)	Mean(MYB28.2 RQ)	0.6012	15	0.1286	0.8513	0.0178
Mean(MYB28.2 RQ)	Mean(MYB28.1 RQ)	0.3532	15	-0.1942	0.7329	0.1966
Mean(MYB29 RQ)	Mean(MYB28.1 RQ)	-0.3916	15	-0.7528	0.151	0.1489
Mean(MYB34.1 RQ)	Mean(MYB28.1 RQ)	0.8455	15	0.5878	0.9474	<.0001
Mean(MYB34.2 RQ)	Mean(MYB28.1 RQ)	0.4626	15	-0.0651	0.7881	0.0825
Mean(NSP1 RQ)	Mean(MYB28.1 RQ)	-0.3122	15	-0.7108	0.2381	0.2572
Mean(NSP2 RQ)	Mean(MYB28.1 RQ)	-0.4455	15	-0.7798	0.0864	0.096
Mean(SOT16 RQ)	Mean(MYB28.1 RQ)	-0.0521	15	-0.5497	0.4728	0.8537
Mean(SOT17 RQ)	Mean(MYB28.1 RQ)	-0.1278	15	-0.6008	0.4114	0.6498
Mean(SOT18 RQ)	Mean(MYB28.1 RQ)	0.66	15	0.2231	0.8761	0.0074
Mean(SUR1 RQ)	Mean(MYB28.1 RQ)	-0.4392	15	-0.7767	0.0943	0.1015
Mean(TGG1.1 RQ)	Mean(MYB28.1 RQ)	-0.5249	15	-0.8174	-0.0172	0.0446
Mean(TGG1.2 RQ)	Mean(MYB28.1 RQ)	0.5178	15	0.0075	0.8141	0.0481
Mean(TGG2 RQ)	Mean(MYB28.1 RQ)	-0.5259	15	-0.8178	-0.0186	0.0441
Mean(UGT74B1 RQ)	Mean(MYB28.1 RQ)	0.7532	15	0.3923	0.9131	0.0012
Mean(UGT74C1 RQ)	Mean(MYB28.1 RQ)	0.1824	15	-0.3638	0.6353	0.5152
Mean(CYP79B2 RQ)	Mean(MYB122 RQ)	0.4668	15	-0.0597	0.7901	0.0794
Mean(CYP79B3 RQ)	Mean(MYB122 RQ)	-0.1695	15	-0.6273	0.3753	0.5458
Mean(CYP79F1 RQ)	Mean(MYB122 RQ)	0.4051	15	-0.1353	0.7597	0.1342
Mean(CYP81F1 RQ)	Mean(MYB122 RQ)	-0.3445	15	-0.7282	0.2037	0.2086
Mean(CYP81F2 RQ)	Mean(MYB122 RQ)	0.0753	15	-0.4545	0.5657	0.7898
Mean(CYP81F3 RQ)	Mean(MYB122 RQ)	0.0574	15	-0.4686	0.5534	0.8389
Mean(CYP81F4 RQ)	Mean(MYB122 RQ)	0.727	15	0.3421	0.903	0.0021
Mean(ESM1 RQ)	Mean(MYB122 RQ)	0.7302	15	0.3482	0.9042	0.002
Mean(ESP RQ)	Mean(MYB122 RQ)	-0.6288	15	-0.8631	-0.172	0.012
Mean(ESP2 RQ)	Mean(MYB122 RQ)	-0.5504	15	-0.8289	-0.0531	0.0335
Mean(FMO GS-OX2 RQ)	Mean(MYB122 RQ)	-0.5666	15	-0.8362	-0.0766	0.0276
Mean(FMO GS-OX5.1 RQ)	Mean(MYB122 RQ)	-0.2364	15	-0.6678	0.3139	0.3963
Mean(FMO GS-OX5.2 RQ)	Mean(MYB122 RQ)	0.0527	15	-0.4724	0.5501	0.8522
Mean(GGP1 RQ)	Mean(MYB122 RQ)	-0.5912	15	-0.847	-0.1132	0.0203
Mean(GS-OH RQ)	Mean(MYB122 RQ)	-0.14	15	-0.6086	0.401	0.6186
Mean(IGMT1 RQ)	Mean(MYB122 RQ)	0.1418	15	-0.3995	0.6097	0.6143
Mean(IGMT2 RQ)	Mean(MYB122 RQ)	0.5108	15	-0.002	0.8109	0.0517
Mean(IPMDH1 RQ)	Mean(MYB122 RQ)	0.349	15	-0.1989	0.7306	0.2024
Mean(IPMDH2 RQ)	Mean(MYB122 RQ)	-0.3668	15	-0.74	0.1792	0.1787
Mean(IPMI-LSU1 RQ)	Mean(MYB122 RQ)	-0.2785	15	-0.692	0.2727	0.3149
Mean(IPMI-SSU2 RQ)	Mean(MYB122 RQ)	0.571	15	0.0831	0.8381	0.0262
Mean(IPMI-SSU3 RQ)	Mean(MYB122 RQ)	-0.5574	15	-0.8321	-0.0632	0.0309
Mean(MAM1/2 RQ)	Mean(MYB122 RQ)	0.0587	15	-0.4676	0.5543	0.8353
Mean(MAM3 RQ)	Mean(MYB122 RQ)	0.4744	15	-0.0501	0.7937	0.074
Mean(MVP1 RQ)	Mean(MYB122 RQ)	-0.0425	15	-0.543	0.4802	0.8804
Mean(MYB28.1 RQ)	Mean(MYB122 RQ)	-0.4952	15	-0.8036	0.0228	0.0605
Mean(MYB28.2 RQ)	Mean(MYB122 RQ)	0.0334	15	-0.4872	0.5365	0.9059
Mean(MYB29 RQ)	Mean(MYB122 RQ)	0.5062	15	-0.0082	0.8087	0.0542
Mean(MYB34.1 RQ)	Mean(MYB122 RQ)	-0.3946	15	-0.7544	0.1475	0.1456
Mean(MYB34.2 RQ)	Mean(MYB122 RQ)	-0.3602	15	-0.7365	0.1865	0.1873
Mean(NSP1 RQ)	Mean(MYB122 RQ)	0.093	15	-0.4403	0.5777	0.7417
Mean(NSP2 RQ)	Mean(MYB122 RQ)	0.7004	15	0.2935	0.8925	0.0036
Mean(SOT16 RQ)	Mean(MYB122 RQ)	0.1508	15	-0.3917	0.6155	0.5915
Mean(SOT17 RQ)	Mean(MYB122 RQ)	0.2538	15	-0.2971	0.6779	0.3613
Mean(SOT18 RQ)	Mean(MYB122 RQ)	0.016	15	-0.5004	0.524	0.9549
Mean(SUR1 RQ)	Mean(MYB122 RQ)	0.1201	15	-0.4179	0.5957	0.6699
Mean(TGG1.1 RQ)	Mean(MYB122 RQ)	0.4836	15	-0.0381	0.7981	0.0678
Mean(TGG1.2 RQ)	Mean(MYB122 RQ)	-0.4518	15	-0.7829	0.0786	0.0909
Mean(TGG2 RQ)	Mean(MYB122 RQ)	0.6781	15	0.254	0.8835	0.0055
Mean(UGT74B1 RQ)	Mean(MYB122 RQ)	-0.1605	15	-0.6216	0.3833	0.5678
Mean(UGT74C1 RQ)	Mean(MYB122 RQ)	0.3219	15	-0.2279	0.7161	0.242
Mean(MYB28.1 RQ)	Mean(MVP1 RQ)	-0.0089	15	-0.5188	0.5057	0.9749
Mean(MYB28.2 RQ)	Mean(MVP1 RQ)	-0.4984	15	-0.8051	0.0186	0.0586
Mean(MYB29 RQ)	Mean(MVP1 RQ)	-0.3611	15	-0.737	0.1855	0.186
Mean(MYB34.1 RQ)	Mean(MVP1 RQ)	0.0644	15	-0.4632	0.5582	0.8197
Mean(MYB34.2 RQ)	Mean(MVP1 RQ)	0.0319	15	-0.4883	0.5354	0.9101
Mean(NSP1 RQ)	Mean(MVP1 RQ)	-0.2673	15	-0.6857	0.2838	0.3355
Mean(NSP2 RQ)	Mean(MVP1 RQ)	-0.2863	15	-0.6964	0.2648	0.3009
Mean(SOT16 RQ)	Mean(MVP1 RQ)	0.1209	15	-0.4172	0.5962	0.6678
Mean(SOT17 RQ)	Mean(MVP1 RQ)	-0.0391	15	-0.5406	0.4828	0.8899
Mean(SOT18 RQ)	Mean(MVP1 RQ)	-0.257	15	-0.6798	0.2939	0.3551
Mean(SUR1 RQ)	Mean(MVP1 RQ)	-0.3319	15	-0.7215	0.2174	0.2269
Mean(TGG1.1 RQ)	Mean(MVP1 RQ)	0.3967	15	-0.1451	0.7554	0.1432
Mean(TGG1.2 RQ)	Mean(MVP1 RQ)	0.6373	15	0.1856	0.8666	0.0106
Mean(TGG2 RQ)	Mean(MVP1 RQ)	-0.3637	15	-0.7384	0.1826	0.1827
Mean(UGT74B1 RQ)	Mean(MVP1 RQ)	-0.1829	15	-0.6356	0.3634	0.514
Mean(UGT74C1 RQ)	Mean(MVP1 RQ)	-0.3476	15	-0.7299	0.2003	0.2042
Mean(MVP1 RQ)	Mean(MAM3 RQ)	-0.5516	15	-0.8295	-0.0548	0.033
Mean(MYB28.1 RQ)	Mean(MAM3 RQ)	-0.3491	15	-0.7307	0.1987	0.2022
Mean(MYB28.2 RQ)	Mean(MAM3 RQ)	0.5507	15	0.0535	0.8291	0.0334
Mean(MYB29 RQ)	Mean(MAM3 RQ)	0.6529	15	0.2112	0.8731	0.0083
Mean(MYB34.1 RQ)	Mean(MAM3 RQ)	-0.3553	15	-0.734	0.1919	0.1937
Mean(MYB34.2 RQ)	Mean(MAM3 RQ)	-0.34	15	-0.7258	0.2086	0.215
Mean(NSP1 RQ)	Mean(MAM3 RQ)	0.4375	15	-0.0964	0.7759	0.1029
Mean(NSP2 RQ)	Mean(MAM3 RQ)	0.783	15	0.452	0.9244	0.0006
Mean(SOT16 RQ)	Mean(MAM3 RQ)	-0.0142	15	-0.5227	0.5017	0.9599
Mean(SOT17 RQ)	Mean(MAM3 RQ)	0.3623	15	-0.1841	0.7377	0.1845
Mean(SOT18 RQ)	Mean(MAM3 RQ)	0.103	15	-0.4321	0.5844	0.7149
Mean(SUR1 RQ)	Mean(MAM3 RQ)	0.5038	15	-0.0114	0.8076	0.0555
Mean(TGG1.1 RQ)	Mean(MAM3 RQ)	0.1783	15	-0.3675	0.6328	0.5249
Mean(TGG1.2 RQ)	Mean(MAM3 RQ)	-0.5056	15	-0.8085	0.0089	0.0545
Mean(TGG2 RQ)	Mean(MAM3 RQ)	0.7854	15	0.457	0.9254	0.0005
Mean(UGT74B1 RQ)	Mean(MAM3 RQ)	0.0661	15	-0.4618	0.5594	0.815
Mean(UGT74C1 RQ)	Mean(MAM3 RQ)	0.4963	15	-0.0214	0.8041	0.0599
Mean(MAM3 RQ)	Mean(MAM1/2 RQ)	0.4328	15	-0.1021	0.7736	0.1071
Mean(MVP1 RQ)	Mean(MAM1/2 RQ)	-0.2129	15	-0.6539	0.336	0.4461
Mean(MYB28.1 RQ)	Mean(MAM1/2 RQ)	-0.4184	15	-0.7664	0.1195	0.1206
Mean(MYB28.2 RQ)	Mean(MAM1/2 RQ)	-0.1213	15	-0.5965	0.4169	0.6668
Mean(MYB29 RQ)	Mean(MAM1/2 RQ)	0.0989	15	-0.4354	0.5817	0.7258
Mean(MYB34.1 RQ)	Mean(MAM1/2 RQ)	-0.2853	15	-0.6959	0.2658	0.3027
Mean(MYB34.2 RQ)	Mean(MAM1/2 RQ)	0.2507	15	-0.3001	0.6762	0.3674
Mean(NSP1 RQ)	Mean(MAM1/2 RQ)	0.9415	15	0.8291	0.9807	<.0001
Mean(NSP2 RQ)	Mean(MAM1/2 RQ)	0.434	15	-0.1006	0.7742	0.106
Mean(SOT16 RQ)	Mean(MAM1/2 RQ)	0.2984	15	-0.2525	0.7032	0.2801
Mean(SOT17 RQ)	Mean(MAM1/2 RQ)	0.4566	15	-0.0726	0.7852	0.0871
Mean(SOT18 RQ)	Mean(MAM1/2 RQ)	-0.3856	15	-0.7498	0.1578	0.1558
Mean(SUR1 RQ)	Mean(MAM1/2 RQ)	0.9829	15	0.9478	0.9944	<.0001
Mean(TGG1.1 RQ)	Mean(MAM1/2 RQ)	0.3769	15	-0.1677	0.7453	0.1661
Mean(TGG1.2 RQ)	Mean(MAM1/2 RQ)	-0.3675	15	-0.7404	0.1784	0.1778
Mean(TGG2 RQ)	Mean(MAM1/2 RQ)	0.5565	15	0.0619	0.8317	0.0312
Mean(UGT74B1 RQ)	Mean(MAM1/2 RQ)	-0.1741	15	-0.6301	0.3713	0.535
Mean(UGT74C1 RQ)	Mean(MAM1/2 RQ)	-0.2585	15	-0.6806	0.2925	0.3523
Mean(MAM1/2 RQ)	Mean(IPMI-SSU3 RQ)	-0.137	15	-0.6067	0.4036	0.6264
Mean(MAM3 RQ)	Mean(IPMI-SSU3 RQ)	-0.72	15	-0.9002	-0.3291	0.0025
Mean(MVP1 RQ)	Mean(IPMI-SSU3 RQ)	0.2814	15	-0.2697	0.6937	0.3096
Mean(MYB28.1 RQ)	Mean(IPMI-SSU3 RQ)	0.3024	15	-0.2484	0.7054	0.2734
Mean(MYB28.2 RQ)	Mean(IPMI-SSU3 RQ)	-0.5614	15	-0.8339	-0.069	0.0294
Mean(MYB29 RQ)	Mean(IPMI-SSU3 RQ)	-0.6643	15	-0.8778	-0.2304	0.0069
Mean(MYB34.1 RQ)	Mean(IPMI-SSU3 RQ)	0.2799	15	-0.2713	0.6928	0.3123
Mean(MYB34.2 RQ)	Mean(IPMI-SSU3 RQ)	0.58	15	0.0963	0.8421	0.0234
Mean(NSP1 RQ)	Mean(IPMI-SSU3 RQ)	-0.0823	15	-0.5705	0.4489	0.7706
Mean(NSP2 RQ)	Mean(IPMI-SSU3 RQ)	-0.6689	15	-0.8797	-0.2384	0.0064
Mean(SOT16 RQ)	Mean(IPMI-SSU3 RQ)	0.4814	15	-0.041	0.7971	0.0693
Mean(SOT17 RQ)	Mean(IPMI-SSU3 RQ)	0.0713	15	-0.4577	0.563	0.8008
Mean(SOT18 RQ)	Mean(IPMI-SSU3 RQ)	-0.1202	15	-0.5958	0.4178	0.6695
Mean(SUR1 RQ)	Mean(IPMI-SSU3 RQ)	-0.2037	15	-0.6483	0.3445	0.4665
Mean(TGG1.1 RQ)	Mean(IPMI-SSU3 RQ)	-0.299	15	-0.7035	0.2518	0.279
Mean(TGG1.2 RQ)	Mean(IPMI-SSU3 RQ)	0.1396	15	-0.4014	0.6084	0.6197
Mean(TGG2 RQ)	Mean(IPMI-SSU3 RQ)	-0.6673	15	-0.8791	-0.2355	0.0066
Mean(UGT74B1 RQ)	Mean(IPMI-SSU3 RQ)	0.061	15	-0.4658	0.5559	0.8289
Mean(UGT74C1 RQ)	Mean(IPMI-SSU3 RQ)	-0.4525	15	-0.7832	0.0777	0.0903
Mean(IPMI-SSU3 RQ)	Mean(IPMI-SSU2 RQ)	-0.6165	15	-0.8579	-0.1524	0.0144
Mean(MAM1/2 RQ)	Mean(IPMI-SSU2 RQ)	-0.2031	15	-0.648	0.345	0.4677
Mean(MAM3 RQ)	Mean(IPMI-SSU2 RQ)	0.668	15	0.2367	0.8793	0.0065
Mean(MVP1 RQ)	Mean(IPMI-SSU2 RQ)	-0.3708	15	-0.7421	0.1747	0.1737
Mean(MYB28.1 RQ)	Mean(IPMI-SSU2 RQ)	-0.0816	15	-0.5701	0.4494	0.7724
Mean(MYB28.2 RQ)	Mean(IPMI-SSU2 RQ)	0.6148	15	0.1496	0.8571	0.0147
Mean(MYB29 RQ)	Mean(IPMI-SSU2 RQ)	0.8472	15	0.5917	0.948	<.0001
Mean(MYB34.1 RQ)	Mean(IPMI-SSU2 RQ)	-0.2159	15	-0.6557	0.3332	0.4396
Mean(MYB34.2 RQ)	Mean(IPMI-SSU2 RQ)	-0.5045	15	-0.808	0.0104	0.0551
Mean(NSP1 RQ)	Mean(IPMI-SSU2 RQ)	-0.151	15	-0.6156	0.3916	0.5912
Mean(NSP2 RQ)	Mean(IPMI-SSU2 RQ)	0.3639	15	-0.1824	0.7385	0.1824
Mean(SOT16 RQ)	Mean(IPMI-SSU2 RQ)	-0.0482	15	-0.547	0.4758	0.8645
Mean(SOT17 RQ)	Mean(IPMI-SSU2 RQ)	0.2211	15	-0.3283	0.6588	0.4284
Mean(SOT18 RQ)	Mean(IPMI-SSU2 RQ)	0.5449	15	0.0453	0.8265	0.0357
Mean(SUR1 RQ)	Mean(IPMI-SSU2 RQ)	-0.1471	15	-0.6132	0.3949	0.6008
Mean(TGG1.1 RQ)	Mean(IPMI-SSU2 RQ)	0.0022	15	-0.5106	0.5139	0.9937
Mean(TGG1.2 RQ)	Mean(IPMI-SSU2 RQ)	-0.356	15	-0.7343	0.1911	0.1928
Mean(TGG2 RQ)	Mean(IPMI-SSU2 RQ)	0.4241	15	-0.1127	0.7692	0.1152
Mean(UGT74B1 RQ)	Mean(IPMI-SSU2 RQ)	0.3674	15	-0.1785	0.7403	0.1779
Mean(UGT74C1 RQ)	Mean(IPMI-SSU2 RQ)	0.9166	15	0.7621	0.9723	<.0001
Mean(IPMI-SSU2 RQ)	Mean(IPMI-LSU1 RQ)	0.158	15	-0.3855	0.6201	0.5739
Mean(IPMI-SSU3 RQ)	Mean(IPMI-LSU1 RQ)	0.5876	15	0.1078	0.8454	0.0213
Mean(MAM1/2 RQ)	Mean(IPMI-LSU1 RQ)	-0.1953	15	-0.6432	0.3522	0.4856
Mean(MAM3 RQ)	Mean(IPMI-LSU1 RQ)	-0.145	15	-0.6118	0.3968	0.6062
Mean(MVP1 RQ)	Mean(IPMI-LSU1 RQ)	0.042	15	-0.4806	0.5426	0.8819
Mean(MYB28.1 RQ)	Mean(IPMI-LSU1 RQ)	0.3381	15	-0.2106	0.7249	0.2177
Mean(MYB28.2 RQ)	Mean(IPMI-LSU1 RQ)	0.0245	15	-0.4939	0.5301	0.9308
Mean(MYB29 RQ)	Mean(IPMI-LSU1 RQ)	-0.0169	15	-0.5246	0.4997	0.9523
Mean(MYB34.1 RQ)	Mean(IPMI-LSU1 RQ)	0.2447	15	-0.3059	0.6726	0.3794
Mean(MYB34.2 RQ)	Mean(IPMI-LSU1 RQ)	0.3072	15	-0.2433	0.7081	0.2653
Mean(NSP1 RQ)	Mean(IPMI-LSU1 RQ)	-0.0472	15	-0.5463	0.4766	0.8674
Mean(NSP2 RQ)	Mean(IPMI-LSU1 RQ)	-0.4369	15	-0.7756	0.097	0.1034
Mean(SOT16 RQ)	Mean(IPMI-LSU1 RQ)	0.6174	15	0.1537	0.8582	0.0142
Mean(SOT17 RQ)	Mean(IPMI-LSU1 RQ)	0.497	15	-0.0205	0.8044	0.0595
Mean(SOT18 RQ)	Mean(IPMI-LSU1 RQ)	0.3509	15	-0.1967	0.7316	0.1997
Mean(SUR1 RQ)	Mean(IPMI-LSU1 RQ)	-0.2665	15	-0.6852	0.2846	0.337
Mean(TGG1.1 RQ)	Mean(IPMI-LSU1 RQ)	-0.4476	15	-0.7808	0.0839	0.0943
Mean(TGG1.2 RQ)	Mean(IPMI-LSU1 RQ)	-0.1282	15	-0.601	0.411	0.6488
Mean(TGG2 RQ)	Mean(IPMI-LSU1 RQ)	-0.3603	15	-0.7366	0.1863	0.187
Mean(UGT74B1 RQ)	Mean(IPMI-LSU1 RQ)	0.505	15	-0.0098	0.8082	0.0549
Mean(UGT74C1 RQ)	Mean(IPMI-LSU1 RQ)	0.3301	15	-0.2193	0.7205	0.2296
Mean(IPMI-LSU1 RQ)	Mean(IPMDH2 RQ)	0.3042	15	-0.2465	0.7064	0.2704
Mean(IPMI-SSU2 RQ)	Mean(IPMDH2 RQ)	-0.306	15	-0.7074	0.2446	0.2674
Mean(IPMI-SSU3 RQ)	Mean(IPMDH2 RQ)	0.4116	15	-0.1275	0.763	0.1274
Mean(MAM1/2 RQ)	Mean(IPMDH2 RQ)	-0.223	15	-0.6599	0.3266	0.4243
Mean(MAM3 RQ)	Mean(IPMDH2 RQ)	-0.4721	15	-0.7927	0.053	0.0756
Mean(MVP1 RQ)	Mean(IPMDH2 RQ)	0.5184	15	0.0084	0.8144	0.0477
Mean(MYB28.1 RQ)	Mean(IPMDH2 RQ)	0.287	15	-0.2641	0.6968	0.2997
Mean(MYB28.2 RQ)	Mean(IPMDH2 RQ)	-0.3657	15	-0.7395	0.1803	0.18
Mean(MYB29 RQ)	Mean(IPMDH2 RQ)	-0.3257	15	-0.7181	0.2239	0.2362
Mean(MYB34.1 RQ)	Mean(IPMDH2 RQ)	0.0551	15	-0.4704	0.5518	0.8453
Mean(MYB34.2 RQ)	Mean(IPMDH2 RQ)	0.0216	15	-0.4962	0.528	0.9392
Mean(NSP1 RQ)	Mean(IPMDH2 RQ)	-0.1744	15	-0.6304	0.371	0.5341
Mean(NSP2 RQ)	Mean(IPMDH2 RQ)	-0.4623	15	-0.7879	0.0655	0.0828
Mean(SOT16 RQ)	Mean(IPMDH2 RQ)	0.0813	15	-0.4497	0.5698	0.7733
Mean(SOT17 RQ)	Mean(IPMDH2 RQ)	0.0715	15	-0.4576	0.5631	0.8002
Mean(SOT18 RQ)	Mean(IPMDH2 RQ)	0.0338	15	-0.4869	0.5368	0.9047
Mean(SUR1 RQ)	Mean(IPMDH2 RQ)	-0.2917	15	-0.6994	0.2593	0.2915
Mean(TGG1.1 RQ)	Mean(IPMDH2 RQ)	-0.3518	15	-0.7321	0.1957	0.1984
Mean(TGG1.2 RQ)	Mean(IPMDH2 RQ)	0.3985	15	-0.1429	0.7564	0.1412
Mean(TGG2 RQ)	Mean(IPMDH2 RQ)	-0.5351	15	-0.8221	-0.0315	0.0398
Mean(UGT74B1 RQ)	Mean(IPMDH2 RQ)	0.0642	15	-0.4633	0.5581	0.8202
Mean(UGT74C1 RQ)	Mean(IPMDH2 RQ)	-0.1631	15	-0.6233	0.381	0.5613
Mean(IPMDH2 RQ)	Mean(IPMDH1 RQ)	-0.3617	15	-0.7373	0.1849	0.1853
Mean(IPMI-LSU1 RQ)	Mean(IPMDH1 RQ)	-0.0695	15	-0.5618	0.4591	0.8055
Mean(IPMI-SSU2 RQ)	Mean(IPMDH1 RQ)	0.8062	15	0.5007	0.9331	0.0003
Mean(IPMI-SSU3 RQ)	Mean(IPMDH1 RQ)	-0.6609	15	-0.8764	-0.2247	0.0073
Mean(MAM1/2 RQ)	Mean(IPMDH1 RQ)	-0.2402	15	-0.67	0.3102	0.3884
Mean(MAM3 RQ)	Mean(IPMDH1 RQ)	0.562	15	0.0699	0.8341	0.0292
Mean(MVP1 RQ)	Mean(IPMDH1 RQ)	-0.477	15	-0.795	0.0466	0.0722
Mean(MYB28.1 RQ)	Mean(IPMDH1 RQ)	0.185	15	-0.3615	0.6369	0.5092
Mean(MYB28.2 RQ)	Mean(IPMDH1 RQ)	0.7698	15	0.4252	0.9195	0.0008
Mean(MYB29 RQ)	Mean(IPMDH1 RQ)	0.6571	15	0.2184	0.8749	0.0078
Mean(MYB34.1 RQ)	Mean(IPMDH1 RQ)	0.1145	15	-0.4226	0.592	0.6846
Mean(MYB34.2 RQ)	Mean(IPMDH1 RQ)	-0.3753	15	-0.7444	0.1696	0.1681
Mean(NSP1 RQ)	Mean(IPMDH1 RQ)	-0.2003	15	-0.6463	0.3476	0.4741
Mean(NSP2 RQ)	Mean(IPMDH1 RQ)	0.2478	15	-0.3029	0.6745	0.3731
Mean(SOT16 RQ)	Mean(IPMDH1 RQ)	-0.2389	15	-0.6693	0.3115	0.3912
Mean(SOT17 RQ)	Mean(IPMDH1 RQ)	0.1037	15	-0.4315	0.5849	0.7131
Mean(SOT18 RQ)	Mean(IPMDH1 RQ)	0.6772	15	0.2525	0.8831	0.0056
Mean(SUR1 RQ)	Mean(IPMDH1 RQ)	-0.1431	15	-0.6106	0.3984	0.611
Mean(TGG1.1 RQ)	Mean(IPMDH1 RQ)	-0.0921	15	-0.5771	0.441	0.7442
Mean(TGG1.2 RQ)	Mean(IPMDH1 RQ)	-0.1298	15	-0.602	0.4097	0.6448
Mean(TGG2 RQ)	Mean(IPMDH1 RQ)	0.2502	15	-0.3006	0.6759	0.3684
Mean(UGT74B1 RQ)	Mean(IPMDH1 RQ)	0.4803	15	-0.0424	0.7966	0.07
Mean(UGT74C1 RQ)	Mean(IPMDH1 RQ)	0.7267	15	0.3416	0.9029	0.0021
Mean(IPMDH1 RQ)	Mean(IGMT2 RQ)	-0.1907	15	-0.6404	0.3564	0.4961
Mean(IPMDH2 RQ)	Mean(IGMT2 RQ)	-0.3408	15	-0.7263	0.2078	0.2139
Mean(IPMI-LSU1 RQ)	Mean(IGMT2 RQ)	-0.1655	15	-0.6248	0.3789	0.5556
Mean(IPMI-SSU2 RQ)	Mean(IGMT2 RQ)	-0.0982	15	-0.5812	0.436	0.7278
Mean(IPMI-SSU3 RQ)	Mean(IGMT2 RQ)	-0.0634	15	-0.5575	0.464	0.8225
Mean(MAM1/2 RQ)	Mean(IGMT2 RQ)	0.7424	15	0.3714	0.909	0.0015
Mean(MAM3 RQ)	Mean(IGMT2 RQ)	0.3592	15	-0.1876	0.736	0.1885
Mean(MVP1 RQ)	Mean(IGMT2 RQ)	-0.1617	15	-0.6224	0.3823	0.5649
Mean(MYB28.1 RQ)	Mean(IGMT2 RQ)	-0.5386	15	-0.8236	-0.0364	0.0383
Mean(MYB28.2 RQ)	Mean(IGMT2 RQ)	-0.3159	15	-0.7128	0.2343	0.2514
Mean(MYB29 RQ)	Mean(IGMT2 RQ)	0.0561	15	-0.4697	0.5525	0.8426
Mean(MYB34.1 RQ)	Mean(IGMT2 RQ)	-0.3352	15	-0.7233	0.2138	0.222
Mean(MYB34.2 RQ)	Mean(IGMT2 RQ)	0.2632	15	-0.2879	0.6833	0.3433
Mean(NSP1 RQ)	Mean(IGMT2 RQ)	0.7841	15	0.4543	0.9249	0.0005
Mean(NSP2 RQ)	Mean(IGMT2 RQ)	0.588	15	0.1084	0.8456	0.0211
Mean(SOT16 RQ)	Mean(IGMT2 RQ)	0.5658	15	0.0754	0.8358	0.0279
Mean(SOT17 RQ)	Mean(IGMT2 RQ)	0.5819	15	0.0992	0.8429	0.0229
Mean(SOT18 RQ)	Mean(IGMT2 RQ)	-0.3739	15	-0.7437	0.1711	0.1697
Mean(SUR1 RQ)	Mean(IGMT2 RQ)	0.7697	15	0.4251	0.9194	0.0008
Mean(TGG1.1 RQ)	Mean(IGMT2 RQ)	0.4652	15	-0.0618	0.7893	0.0806
Mean(TGG1.2 RQ)	Mean(IGMT2 RQ)	-0.623	15	-0.8606	-0.1627	0.0131
Mean(TGG2 RQ)	Mean(IGMT2 RQ)	0.6254	15	0.1665	0.8616	0.0126
Mean(UGT74B1 RQ)	Mean(IGMT2 RQ)	-0.237	15	-0.6681	0.3133	0.3951
Mean(UGT74C1 RQ)	Mean(IGMT2 RQ)	-0.277	15	-0.6912	0.2741	0.3175
Mean(IGMT2 RQ)	Mean(IGMT1 RQ)	0.5714	15	0.0836	0.8383	0.0261
Mean(IPMDH1 RQ)	Mean(IGMT1 RQ)	-0.3127	15	-0.7111	0.2376	0.2565
Mean(IPMDH2 RQ)	Mean(IGMT1 RQ)	0.0417	15	-0.4808	0.5424	0.8826
Mean(IPMI-LSU1 RQ)	Mean(IGMT1 RQ)	0.5828	15	0.1005	0.8433	0.0226
Mean(IPMI-SSU2 RQ)	Mean(IGMT1 RQ)	-0.0995	15	-0.5821	0.4349	0.7242
Mean(IPMI-SSU3 RQ)	Mean(IGMT1 RQ)	0.5453	15	0.0459	0.8267	0.0355
Mean(MAM1/2 RQ)	Mean(IGMT1 RQ)	0.2853	15	-0.2659	0.6958	0.3027
Mean(MAM3 RQ)	Mean(IGMT1 RQ)	-0.0375	15	-0.5394	0.4841	0.8944
Mean(MVP1 RQ)	Mean(IGMT1 RQ)	-0.0345	15	-0.5372	0.4864	0.903
Mean(MYB28.1 RQ)	Mean(IGMT1 RQ)	-0.179	15	-0.6332	0.3669	0.5233
Mean(MYB28.2 RQ)	Mean(IGMT1 RQ)	-0.4233	15	-0.7689	0.1136	0.1159
Mean(MYB29 RQ)	Mean(IGMT1 RQ)	-0.1637	15	-0.6237	0.3805	0.5599
Mean(MYB34.1 RQ)	Mean(IGMT1 RQ)	-0.1253	15	-0.5991	0.4135	0.6563
Mean(MYB34.2 RQ)	Mean(IGMT1 RQ)	0.2879	15	-0.2632	0.6973	0.2981
Mean(NSP1 RQ)	Mean(IGMT1 RQ)	0.4	15	-0.1412	0.7571	0.1396
Mean(NSP2 RQ)	Mean(IGMT1 RQ)	0.0369	15	-0.4846	0.5389	0.8963
Mean(SOT16 RQ)	Mean(IGMT1 RQ)	0.8586	15	0.6183	0.9521	<.0001
Mean(SOT17 RQ)	Mean(IGMT1 RQ)	0.6894	15	0.2739	0.8881	0.0045
Mean(SOT18 RQ)	Mean(IGMT1 RQ)	-0.0548	15	-0.5516	0.4707	0.8463
Mean(SUR1 RQ)	Mean(IGMT1 RQ)	0.2546	15	-0.2963	0.6784	0.3597
Mean(TGG1.1 RQ)	Mean(IGMT1 RQ)	0.0105	15	-0.5045	0.5199	0.9704
Mean(TGG1.2 RQ)	Mean(IGMT1 RQ)	-0.4812	15	-0.797	0.0412	0.0694
Mean(TGG2 RQ)	Mean(IGMT1 RQ)	0.1137	15	-0.4232	0.5915	0.6865
Mean(UGT74B1 RQ)	Mean(IGMT1 RQ)	0.0424	15	-0.4803	0.5429	0.8808
Mean(UGT74C1 RQ)	Mean(IGMT1 RQ)	-0.124	15	-0.5983	0.4146	0.6596
Mean(AITC)	Mean(Iberin)	0.7118	15	0.314	0.897	0.0029
Mean(CETP)	Mean(Iberin)	0.3881	15	-0.155	0.751	0.1529
Mean(3-B-1-ITC)	Mean(Iberin)	0.3269	15	-0.2227	0.7188	0.2344
Mean(4-PN)	Mean(Iberin)	0.6466	15	0.2009	0.8705	0.0092
Mean(Perc_ITC_GNap)	Mean(Iberin)	-0.7394	8	-0.9494	-0.0724	0.0361
Mean(Goitrin)	Mean(Iberin)	0.0268	15	-0.4922	0.5318	0.9244
Mean(Crambene)	Mean(Iberin)	0.1492	15	-0.3931	0.6145	0.5955
Mean(PEITC)	Mean(Iberin)	-0.2169	15	-0.6563	0.3323	0.4374
Mean(3-PPN)	Mean(Iberin)	-0.0683	15	-0.5609	0.4601	0.8089
Mean(Total_ITC)	Mean(Iberin)	0.0955	15	-0.4382	0.5794	0.7351
Mean(Total_Nitrile)	Mean(Iberin)	0.2108	15	-0.338	0.6526	0.4508
Mean(Nitrile formation%)	Mean(Iberin)	0.415	15	-0.1235	0.7647	0.124
Mean(AOP2 RQ)	Mean(Iberin)	-0.1418	15	-0.6098	0.3995	0.6142
Mean(BCAT3 RQ)	Mean(Iberin)	-0.1113	15	-0.59	0.4252	0.6928
Mean(BCAT4 RQ)	Mean(Iberin)	-0.0961	15	-0.5798	0.4377	0.7333
Mean(MYB122 RQ)	Mean(Iberin)	-0.0088	15	-0.5187	0.5057	0.9752
Mean(CYP79B2 RQ)	Mean(Iberin)	-0.2141	15	-0.6545	0.3349	0.4436
Mean(CYP79B3 RQ)	Mean(Iberin)	0.3744	15	-0.1706	0.744	0.1692
Mean(CYP79F1 RQ)	Mean(Iberin)	0.0448	15	-0.4784	0.5446	0.874
Mean(CYP81F1 RQ)	Mean(Iberin)	-0.2336	15	-0.6661	0.3166	0.4021
Mean(CYP81F2 RQ)	Mean(Iberin)	-0.1427	15	-0.6103	0.3987	0.6119
Mean(CYP81F3 RQ)	Mean(Iberin)	-0.2497	15	-0.6756	0.301	0.3694
Mean(CYP81F4 RQ)	Mean(Iberin)	0.1389	15	-0.402	0.6079	0.6216
Mean(ESM1 RQ)	Mean(Iberin)	0.1492	15	-0.3931	0.6145	0.5956
Mean(ESP RQ)	Mean(Iberin)	0.0586	15	-0.4677	0.5542	0.8356
Mean(ESP2 RQ)	Mean(Iberin)	-0.2362	15	-0.6677	0.3141	0.3968
Mean(FMO GS-OX2 RQ)	Mean(Iberin)	0.2256	15	-0.3241	0.6614	0.4188
Mean(FMO GS-OX5.1 RQ)	Mean(Iberin)	-0.0076	15	-0.5178	0.5067	0.9786
Mean(FMO GS-OX5.2 RQ)	Mean(Iberin)	-0.1591	15	-0.6208	0.3845	0.5712
Mean(GGP1 RQ)	Mean(Iberin)	-0.1409	15	-0.6092	0.4002	0.6164
Mean(GS-OH RQ)	Mean(Iberin)	0.0262	15	-0.4926	0.5314	0.926
Mean(IGMT1 RQ)	Mean(Iberin)	-0.383	15	-0.7484	0.1608	0.1588
Mean(IGMT2 RQ)	Mean(Iberin)	-0.1914	15	-0.6408	0.3558	0.4944
Mean(IPMDH1 RQ)	Mean(Iberin)	-0.0057	15	-0.5164	0.5081	0.984
Mean(IPMDH2 RQ)	Mean(Iberin)	-0.0021	15	-0.5138	0.5107	0.9941
Mean(IPMI-LSU1 RQ)	Mean(Iberin)	-0.2665	15	-0.6852	0.2846	0.337
Mean(IPMI-SSU2 RQ)	Mean(Iberin)	-0.0939	15	-0.5784	0.4395	0.7392
Mean(IPMI-SSU3 RQ)	Mean(Iberin)	-0.3251	15	-0.7178	0.2246	0.2371
Mean(MAM1/2 RQ)	Mean(Iberin)	-0.0254	15	-0.5308	0.4933	0.9284
Mean(MAM3 RQ)	Mean(Iberin)	-0.0237	15	-0.5295	0.4946	0.9332
Mean(MVP1 RQ)	Mean(Iberin)	0.0858	15	-0.4461	0.5729	0.7611
Mean(MYB28.1 RQ)	Mean(Iberin)	0.1647	15	-0.3796	0.6243	0.5575
Mean(MYB28.2 RQ)	Mean(Iberin)	0.17	15	-0.3749	0.6276	0.5447
Mean(MYB29 RQ)	Mean(Iberin)	-0.1747	15	-0.6305	0.3707	0.5335
Mean(MYB34.1 RQ)	Mean(Iberin)	0.3397	15	-0.2089	0.7257	0.2154
Mean(MYB34.2 RQ)	Mean(Iberin)	-0.0716	15	-0.5632	0.4574	0.7997
Mean(NSP1 RQ)	Mean(Iberin)	-0.106	15	-0.5864	0.4296	0.7069
Mean(NSP2 RQ)	Mean(Iberin)	0.1518	15	-0.3909	0.6161	0.5892
Mean(SOT16 RQ)	Mean(Iberin)	-0.4705	15	-0.7919	0.0551	0.0768
Mean(SOT17 RQ)	Mean(Iberin)	-0.2492	15	-0.6753	0.3015	0.3704
Mean(SOT18 RQ)	Mean(Iberin)	0.104	15	-0.4313	0.5851	0.7123
Mean(SUR1 RQ)	Mean(Iberin)	-0.0523	15	-0.5499	0.4726	0.8531
Mean(TGG1.1 RQ)	Mean(Iberin)	-0.1621	15	-0.6226	0.3819	0.5639
Mean(TGG1.2 RQ)	Mean(Iberin)	0.2446	15	-0.306	0.6726	0.3796
Mean(TGG2 RQ)	Mean(Iberin)	0.0526	15	-0.4724	0.55	0.8524
Mean(UGT74B1 RQ)	Mean(Iberin)	-0.022	15	-0.5283	0.4959	0.9381
Mean(UGT74C1 RQ)	Mean(Iberin)	0.0281	15	-0.4913	0.5327	0.9209
Mean(IGMT1 RQ)	Mean(GS-OH RQ)	0.0629	15	-0.4643	0.5572	0.8238
Mean(IGMT2 RQ)	Mean(GS-OH RQ)	-0.403	15	-0.7586	0.1377	0.1364
Mean(IPMDH1 RQ)	Mean(GS-OH RQ)	0.4731	15	-0.0517	0.7931	0.0749
Mean(IPMDH2 RQ)	Mean(GS-OH RQ)	0.2758	15	-0.2754	0.6905	0.3198
Mean(IPMI-LSU1 RQ)	Mean(GS-OH RQ)	0.5499	15	0.0524	0.8287	0.0337
Mean(IPMI-SSU2 RQ)	Mean(GS-OH RQ)	0.424	15	-0.1128	0.7692	0.1153
Mean(IPMI-SSU3 RQ)	Mean(GS-OH RQ)	0.0901	15	-0.4426	0.5758	0.7494
Mean(MAM1/2 RQ)	Mean(GS-OH RQ)	-0.3479	15	-0.7301	0.2	0.2038
Mean(MAM3 RQ)	Mean(GS-OH RQ)	-0.0469	15	-0.5461	0.4768	0.8681
Mean(MVP1 RQ)	Mean(GS-OH RQ)	-0.1173	15	-0.5939	0.4202	0.6771
Mean(MYB28.1 RQ)	Mean(GS-OH RQ)	0.7091	15	0.3092	0.8959	0.0031
Mean(MYB28.2 RQ)	Mean(GS-OH RQ)	0.3619	15	-0.1845	0.7375	0.185
Mean(MYB29 RQ)	Mean(GS-OH RQ)	0.1475	15	-0.3946	0.6134	0.5998
Mean(MYB34.1 RQ)	Mean(GS-OH RQ)	0.4346	15	-0.0999	0.7745	0.1055
Mean(MYB34.2 RQ)	Mean(GS-OH RQ)	0.0613	15	-0.4656	0.5561	0.8283
Mean(NSP1 RQ)	Mean(GS-OH RQ)	-0.2542	15	-0.6782	0.2967	0.3605
Mean(NSP2 RQ)	Mean(GS-OH RQ)	-0.3301	15	-0.7205	0.2193	0.2296
Mean(SOT16 RQ)	Mean(GS-OH RQ)	0.0956	15	-0.4381	0.5795	0.7346
Mean(SOT17 RQ)	Mean(GS-OH RQ)	0.2333	15	-0.3168	0.666	0.4027
Mean(SOT18 RQ)	Mean(GS-OH RQ)	0.9356	15	0.8129	0.9788	<.0001
Mean(SUR1 RQ)	Mean(GS-OH RQ)	-0.3666	15	-0.7399	0.1793	0.1789
Mean(TGG1.1 RQ)	Mean(GS-OH RQ)	-0.4144	15	-0.7644	0.1243	0.1246
Mean(TGG1.2 RQ)	Mean(GS-OH RQ)	0.1393	15	-0.4016	0.6082	0.6204
Mean(TGG2 RQ)	Mean(GS-OH RQ)	-0.2947	15	-0.7011	0.2562	0.2863
Mean(UGT74B1 RQ)	Mean(GS-OH RQ)	0.8957	15	0.7085	0.9651	<.0001
Mean(UGT74C1 RQ)	Mean(GS-OH RQ)	0.6778	15	0.2536	0.8833	0.0055
Mean(Crambene)	Mean(Goitrin)	0.8793	15	0.6679	0.9594	<.0001
Mean(PEITC)	Mean(Goitrin)	0.297	15	-0.2539	0.7024	0.2824
Mean(3-PPN)	Mean(Goitrin)	0.7122	15	0.3149	0.8972	0.0029
Mean(Total_ITC)	Mean(Goitrin)	0.4193	15	-0.1184	0.7668	0.1198
Mean(Total_Nitrile)	Mean(Goitrin)	0.8493	15	0.5967	0.9488	<.0001
Mean(Nitrile formation%)	Mean(Goitrin)	0.366	15	-0.18	0.7396	0.1797
Mean(AOP2 RQ)	Mean(Goitrin)	-0.0841	15	-0.5717	0.4475	0.7658
Mean(BCAT3 RQ)	Mean(Goitrin)	-0.3179	15	-0.7139	0.2322	0.2483
Mean(BCAT4 RQ)	Mean(Goitrin)	0.2059	15	-0.3425	0.6496	0.4617
Mean(MYB122 RQ)	Mean(Goitrin)	-0.1726	15	-0.6292	0.3726	0.5385
Mean(CYP79B2 RQ)	Mean(Goitrin)	-0.2493	15	-0.6753	0.3014	0.3702
Mean(CYP79B3 RQ)	Mean(Goitrin)	-0.2548	15	-0.6785	0.2962	0.3595
Mean(CYP79F1 RQ)	Mean(Goitrin)	0.2377	15	-0.3126	0.6686	0.3935
Mean(CYP81F1 RQ)	Mean(Goitrin)	-0.1554	15	-0.6185	0.3877	0.5802
Mean(CYP81F2 RQ)	Mean(Goitrin)	-0.3686	15	-0.7409	0.1771	0.1764
Mean(CYP81F3 RQ)	Mean(Goitrin)	-0.3734	15	-0.7435	0.1717	0.1704
Mean(CYP81F4 RQ)	Mean(Goitrin)	-0.0662	15	-0.5595	0.4617	0.8147
Mean(ESM1 RQ)	Mean(Goitrin)	-0.0557	15	-0.5522	0.47	0.8437
Mean(ESP RQ)	Mean(Goitrin)	0.1346	15	-0.4056	0.6052	0.6324
Mean(ESP2 RQ)	Mean(Goitrin)	-0.0599	15	-0.5552	0.4666	0.8319
Mean(FMO GS-OX2 RQ)	Mean(Goitrin)	0.0714	15	-0.4576	0.5631	0.8003
Mean(FMO GS-OX5.1 RQ)	Mean(Goitrin)	-0.1699	15	-0.6275	0.375	0.545
Mean(FMO GS-OX5.2 RQ)	Mean(Goitrin)	-0.395	15	-0.7546	0.147	0.1451
Mean(GGP1 RQ)	Mean(Goitrin)	0.1767	15	-0.369	0.6318	0.5287
Mean(GS-OH RQ)	Mean(Goitrin)	0.016	15	-0.5004	0.5239	0.955
Mean(IGMT1 RQ)	Mean(Goitrin)	-0.3009	15	-0.7045	0.2499	0.2758
Mean(IGMT2 RQ)	Mean(Goitrin)	-0.3608	15	-0.7369	0.1858	0.1864
Mean(IPMDH1 RQ)	Mean(Goitrin)	0.3274	15	-0.2221	0.7191	0.2335
Mean(IPMDH2 RQ)	Mean(Goitrin)	-0.0314	15	-0.5351	0.4887	0.9115
Mean(IPMI-LSU1 RQ)	Mean(Goitrin)	-0.1867	15	-0.6379	0.36	0.5053
Mean(IPMI-SSU2 RQ)	Mean(Goitrin)	-0.0097	15	-0.5194	0.5051	0.9726
Mean(IPMI-SSU3 RQ)	Mean(Goitrin)	-0.0977	15	-0.5809	0.4364	0.729
Mean(MAM1/2 RQ)	Mean(Goitrin)	-0.3168	15	-0.7133	0.2334	0.25
Mean(MAM3 RQ)	Mean(Goitrin)	-0.0012	15	-0.5132	0.5113	0.9965
Mean(MVP1 RQ)	Mean(Goitrin)	-0.0142	15	-0.5227	0.5017	0.9598
Mean(MYB28.1 RQ)	Mean(Goitrin)	0.3432	15	-0.2052	0.7275	0.2105
Mean(MYB28.2 RQ)	Mean(Goitrin)	0.2061	15	-0.3423	0.6497	0.4612
Mean(MYB29 RQ)	Mean(Goitrin)	-0.228	15	-0.6628	0.3219	0.4138
Mean(MYB34.1 RQ)	Mean(Goitrin)	0.3233	15	-0.2264	0.7169	0.2398
Mean(MYB34.2 RQ)	Mean(Goitrin)	-0.0443	15	-0.5442	0.4788	0.8755
Mean(NSP1 RQ)	Mean(Goitrin)	-0.3719	15	-0.7427	0.1734	0.1723
Mean(NSP2 RQ)	Mean(Goitrin)	-0.075	15	-0.5656	0.4547	0.7904
Mean(SOT16 RQ)	Mean(Goitrin)	-0.2196	15	-0.6578	0.3298	0.4317
Mean(SOT17 RQ)	Mean(Goitrin)	-0.1534	15	-0.6172	0.3895	0.5852
Mean(SOT18 RQ)	Mean(Goitrin)	0.2132	15	-0.3357	0.654	0.4455
Mean(SUR1 RQ)	Mean(Goitrin)	-0.2739	15	-0.6894	0.2773	0.3232
Mean(TGG1.1 RQ)	Mean(Goitrin)	-0.1851	15	-0.637	0.3614	0.5089
Mean(TGG1.2 RQ)	Mean(Goitrin)	0.4404	15	-0.0928	0.7773	0.1004
Mean(TGG2 RQ)	Mean(Goitrin)	-0.2595	15	-0.6812	0.2915	0.3502
Mean(UGT74B1 RQ)	Mean(Goitrin)	0.1195	15	-0.4184	0.5953	0.6715
Mean(UGT74C1 RQ)	Mean(Goitrin)	-0.0821	15	-0.5704	0.449	0.7711
Mean(Glucoiberin)	Mean(Glucoraphanin)	0.3066	15	-0.244	0.7077	0.2664
Mean(Sinigrin)	Mean(Glucoraphanin)	-0.3086	15	-0.7088	0.2419	0.2632
Mean(Gluconapin)	Mean(Glucoraphanin)	0.045	15	-0.4783	0.5447	0.8735
Mean(Progoitrin)	Mean(Glucoraphanin)	0.2359	15	-0.3143	0.6675	0.3973
Mean(Total_Aliphatics)	Mean(Glucoraphanin)	0.2858	15	-0.2654	0.6961	0.3019
Mean(Glucobrassicin)	Mean(Glucoraphanin)	0.6746	15	0.2481	0.8821	0.0058
Mean(4-OH_glucobrassicin)	Mean(Glucoraphanin)	-0.2011	15	-0.6467	0.3469	0.4724
Mean(4-methoxyglucobrassicin)	Mean(Glucoraphanin)	-0.0364	15	-0.5386	0.4849	0.8976
Mean(Neoglucobrassicin)	Mean(Glucoraphanin)	-0.0217	15	-0.5281	0.4961	0.9387
Mean(Total_Indoles)	Mean(Glucoraphanin)	0.596	15	0.1205	0.849	0.019
Mean(Gluconasturtiin)	Mean(Glucoraphanin)	-0.1323	15	-0.6036	0.4076	0.6384
Mean(Total_GS)	Mean(Glucoraphanin)	0.2035	15	-0.3447	0.6482	0.4669
Mean(Erucin)	Mean(Glucoraphanin)	-0.0016	15	-0.5134	0.5111	0.9955
Mean(SF)	Mean(Glucoraphanin)	0.8431	15	0.5824	0.9466	<.0001
Mean(SFN)	Mean(Glucoraphanin)	0.761	15	0.4076	0.9161	0.001
Mean(Iberin)	Mean(Glucoraphanin)	0.259	15	-0.292	0.6809	0.3513
Mean(AITC)	Mean(Glucoraphanin)	-0.2013	15	-0.6469	0.3467	0.4718
Mean(CETP)	Mean(Glucoraphanin)	-0.1851	15	-0.637	0.3614	0.509
Mean(3-B-1-ITC)	Mean(Glucoraphanin)	-0.0582	15	-0.554	0.468	0.8367
Mean(4-PN)	Mean(Glucoraphanin)	0.3935	15	-0.1488	0.7538	0.1468
Mean(Perc_ITC_GNap)	Mean(Glucoraphanin)	-0.5676	8	-0.9088	0.2285	0.1423
Mean(Goitrin)	Mean(Glucoraphanin)	0.1274	15	-0.4117	0.6005	0.6509
Mean(Crambene)	Mean(Glucoraphanin)	0.307	15	-0.2435	0.7079	0.2657
Mean(PEITC)	Mean(Glucoraphanin)	-0.1209	15	-0.5963	0.4172	0.6677
Mean(3-PPN)	Mean(Glucoraphanin)	-0.2228	15	-0.6597	0.3268	0.4249
Mean(Total_ITC)	Mean(Glucoraphanin)	0.3479	15	-0.2	0.7301	0.2038
Mean(Total_Nitrile)	Mean(Glucoraphanin)	0.4024	15	-0.1384	0.7583	0.1371
Mean(Nitrile formation%)	Mean(Glucoraphanin)	0.3636	15	-0.1827	0.7384	0.1828
Mean(AOP2 RQ)	Mean(Glucoraphanin)	0.1832	15	-0.3632	0.6358	0.5134
Mean(BCAT3 RQ)	Mean(Glucoraphanin)	0.0013	15	-0.5113	0.5132	0.9963
Mean(BCAT4 RQ)	Mean(Glucoraphanin)	0.0546	15	-0.4708	0.5515	0.8467
Mean(MYB122 RQ)	Mean(Glucoraphanin)	0.0916	15	-0.4414	0.5768	0.7455
Mean(CYP79B2 RQ)	Mean(Glucoraphanin)	-0.3401	15	-0.7259	0.2085	0.2149
Mean(CYP79B3 RQ)	Mean(Glucoraphanin)	-0.358	15	-0.7354	0.1889	0.1901
Mean(CYP79F1 RQ)	Mean(Glucoraphanin)	0.3584	15	-0.1885	0.7356	0.1896
Mean(CYP81F1 RQ)	Mean(Glucoraphanin)	-0.2643	15	-0.684	0.2868	0.3411
Mean(CYP81F2 RQ)	Mean(Glucoraphanin)	-0.1091	15	-0.5885	0.427	0.6986
Mean(CYP81F3 RQ)	Mean(Glucoraphanin)	-0.2652	15	-0.6845	0.2859	0.3394
Mean(CYP81F4 RQ)	Mean(Glucoraphanin)	0.1767	15	-0.369	0.6318	0.5287
Mean(ESM1 RQ)	Mean(Glucoraphanin)	0.0864	15	-0.4456	0.5733	0.7594
Mean(ESP RQ)	Mean(Glucoraphanin)	0.1017	15	-0.4331	0.5836	0.7183
Mean(ESP2 RQ)	Mean(Glucoraphanin)	-0.2214	15	-0.6589	0.328	0.4277
Mean(FMO GS-OX2 RQ)	Mean(Glucoraphanin)	0.0354	15	-0.4857	0.5379	0.9003
Mean(FMO GS-OX5.1 RQ)	Mean(Glucoraphanin)	0.1389	15	-0.402	0.6079	0.6216
Mean(FMO GS-OX5.2 RQ)	Mean(Glucoraphanin)	-0.1181	15	-0.5944	0.4195	0.675
Mean(GGP1 RQ)	Mean(Glucoraphanin)	-0.3366	15	-0.724	0.2122	0.2199
Mean(GS-OH RQ)	Mean(Glucoraphanin)	0.3563	15	-0.1908	0.7345	0.1924
Mean(IGMT1 RQ)	Mean(Glucoraphanin)	-0.3198	15	-0.7149	0.2302	0.2453
Mean(IGMT2 RQ)	Mean(Glucoraphanin)	-0.1566	15	-0.6192	0.3867	0.5773
Mean(IPMDH1 RQ)	Mean(Glucoraphanin)	0.348	15	-0.1999	0.7301	0.2037
Mean(IPMDH2 RQ)	Mean(Glucoraphanin)	0.2016	15	-0.3464	0.6471	0.4711
Mean(IPMI-LSU1 RQ)	Mean(Glucoraphanin)	-0.2024	15	-0.6475	0.3457	0.4694
Mean(IPMI-SSU2 RQ)	Mean(Glucoraphanin)	0.2219	15	-0.3276	0.6592	0.4267
Mean(IPMI-SSU3 RQ)	Mean(Glucoraphanin)	-0.3141	15	-0.7118	0.2362	0.2543
Mean(MAM1/2 RQ)	Mean(Glucoraphanin)	-0.066	15	-0.5594	0.4619	0.8152
Mean(MAM3 RQ)	Mean(Glucoraphanin)	0.1754	15	-0.3701	0.631	0.5317
Mean(MVP1 RQ)	Mean(Glucoraphanin)	0.072	15	-0.4572	0.5635	0.7988
Mean(MYB28.1 RQ)	Mean(Glucoraphanin)	0.09	15	-0.4427	0.5757	0.7498
Mean(MYB28.2 RQ)	Mean(Glucoraphanin)	0.0321	15	-0.4882	0.5355	0.9096
Mean(MYB29 RQ)	Mean(Glucoraphanin)	0.1364	15	-0.4041	0.6063	0.6278
Mean(MYB34.1 RQ)	Mean(Glucoraphanin)	-0.0225	15	-0.5286	0.4955	0.9367
Mean(MYB34.2 RQ)	Mean(Glucoraphanin)	-0.3507	15	-0.7315	0.197	0.2
Mean(NSP1 RQ)	Mean(Glucoraphanin)	-0.2462	15	-0.6735	0.3045	0.3765
Mean(NSP2 RQ)	Mean(Glucoraphanin)	0.049	15	-0.4752	0.5475	0.8623
Mean(SOT16 RQ)	Mean(Glucoraphanin)	-0.4177	15	-0.7661	0.1202	0.1213
Mean(SOT17 RQ)	Mean(Glucoraphanin)	-0.0226	15	-0.5287	0.4954	0.9364
Mean(SOT18 RQ)	Mean(Glucoraphanin)	0.4582	15	-0.0706	0.786	0.0858
Mean(SUR1 RQ)	Mean(Glucoraphanin)	-0.0185	15	-0.5258	0.4985	0.9478
Mean(TGG1.1 RQ)	Mean(Glucoraphanin)	0.0623	15	-0.4648	0.5568	0.8253
Mean(TGG1.2 RQ)	Mean(Glucoraphanin)	0.1896	15	-0.3574	0.6397	0.4986
Mean(TGG2 RQ)	Mean(Glucoraphanin)	-0.138	15	-0.6073	0.4028	0.6239
Mean(UGT74B1 RQ)	Mean(Glucoraphanin)	0.2207	15	-0.3287	0.6585	0.4292
Mean(UGT74C1 RQ)	Mean(Glucoraphanin)	0.2766	15	-0.2746	0.6909	0.3183
Mean(Total_GS)	Mean(Gluconasturtiin)	0.8891	15	0.692	0.9628	<.0001
Mean(Erucin)	Mean(Gluconasturtiin)	0.6108	15	0.1434	0.8554	0.0156
Mean(SF)	Mean(Gluconasturtiin)	0.309	15	-0.2414	0.7091	0.2624
Mean(SFN)	Mean(Gluconasturtiin)	-0.4973	15	-0.8046	0.02	0.0593
Mean(Iberin)	Mean(Gluconasturtiin)	-0.1874	15	-0.6384	0.3594	0.5037
Mean(AITC)	Mean(Gluconasturtiin)	0.1618	15	-0.3821	0.6225	0.5645
Mean(CETP)	Mean(Gluconasturtiin)	0.3922	15	-0.1503	0.7531	0.1482
Mean(3-B-1-ITC)	Mean(Gluconasturtiin)	0.3499	15	-0.1979	0.7311	0.2011
Mean(4-PN)	Mean(Gluconasturtiin)	0.0267	15	-0.4923	0.5317	0.9248
Mean(Perc_ITC_GNap)	Mean(Gluconasturtiin)	0.652	8	-0.0974	0.9296	0.0798
Mean(Goitrin)	Mean(Gluconasturtiin)	0.2778	15	-0.2734	0.6916	0.3161
Mean(Crambene)	Mean(Gluconasturtiin)	0.0058	15	-0.508	0.5165	0.9837
Mean(PEITC)	Mean(Gluconasturtiin)	0.9916	15	0.9742	0.9973	<.0001
Mean(3-PPN)	Mean(Gluconasturtiin)	0.7942	15	0.4754	0.9287	0.0004
Mean(Total_ITC)	Mean(Gluconasturtiin)	0.6852	15	0.2664	0.8863	0.0048
Mean(Total_Nitrile)	Mean(Gluconasturtiin)	0.0283	15	-0.4911	0.5328	0.9202
Mean(Nitrile formation%)	Mean(Gluconasturtiin)	-0.3047	15	-0.7066	0.246	0.2695
Mean(AOP2 RQ)	Mean(Gluconasturtiin)	0.8288	15	0.5501	0.9414	0.0001
Mean(BCAT3 RQ)	Mean(Gluconasturtiin)	-0.5101	15	-0.8105	0.003	0.0521
Mean(BCAT4 RQ)	Mean(Gluconasturtiin)	0.5714	15	0.0836	0.8383	0.0261
Mean(MYB122 RQ)	Mean(Gluconasturtiin)	0.4524	15	-0.0779	0.7832	0.0904
Mean(CYP79B2 RQ)	Mean(Gluconasturtiin)	0.1985	15	-0.3492	0.6452	0.4781
Mean(CYP79B3 RQ)	Mean(Gluconasturtiin)	-0.2444	15	-0.6725	0.3062	0.38
Mean(CYP79F1 RQ)	Mean(Gluconasturtiin)	0.4536	15	-0.0764	0.7838	0.0894
Mean(CYP81F1 RQ)	Mean(Gluconasturtiin)	-0.1861	15	-0.6376	0.3605	0.5066
Mean(CYP81F2 RQ)	Mean(Gluconasturtiin)	-0.1485	15	-0.6141	0.3937	0.5973
Mean(CYP81F3 RQ)	Mean(Gluconasturtiin)	-0.1644	15	-0.6241	0.3798	0.5581
Mean(CYP81F4 RQ)	Mean(Gluconasturtiin)	0.4091	15	-0.1305	0.7617	0.13
Mean(ESM1 RQ)	Mean(Gluconasturtiin)	0.6991	15	0.2911	0.8919	0.0037
Mean(ESP RQ)	Mean(Gluconasturtiin)	-0.6513	15	-0.8725	-0.2086	0.0085
Mean(ESP2 RQ)	Mean(Gluconasturtiin)	-0.6196	15	-0.8592	-0.1573	0.0138
Mean(FMO GS-OX2 RQ)	Mean(Gluconasturtiin)	-0.5222	15	-0.8161	-0.0136	0.0458
Mean(FMO GS-OX5.1 RQ)	Mean(Gluconasturtiin)	-0.2625	15	-0.6829	0.2886	0.3446
Mean(FMO GS-OX5.2 RQ)	Mean(Gluconasturtiin)	-0.2112	15	-0.6528	0.3376	0.4499
Mean(GGP1 RQ)	Mean(Gluconasturtiin)	-0.5678	15	-0.8367	-0.0783	0.0272
Mean(GS-OH RQ)	Mean(Gluconasturtiin)	0.0175	15	-0.4992	0.5251	0.9506
Mean(IGMT1 RQ)	Mean(Gluconasturtiin)	-0.2285	15	-0.6631	0.3214	0.4128
Mean(IGMT2 RQ)	Mean(Gluconasturtiin)	-0.074	15	-0.5649	0.4555	0.7932
Mean(IPMDH1 RQ)	Mean(Gluconasturtiin)	0.6682	15	0.2371	0.8794	0.0065
Mean(IPMDH2 RQ)	Mean(Gluconasturtiin)	-0.4788	15	-0.7958	0.0444	0.071
Mean(IPMI-LSU1 RQ)	Mean(Gluconasturtiin)	-0.1504	15	-0.6153	0.3921	0.5927
Mean(IPMI-SSU2 RQ)	Mean(Gluconasturtiin)	0.751	15	0.388	0.9123	0.0013
Mean(IPMI-SSU3 RQ)	Mean(Gluconasturtiin)	-0.6415	15	-0.8684	-0.1924	0.01
Mean(MAM1/2 RQ)	Mean(Gluconasturtiin)	-0.0417	15	-0.5424	0.4808	0.8827
Mean(MAM3 RQ)	Mean(Gluconasturtiin)	0.5673	15	0.0776	0.8365	0.0274
Mean(MVP1 RQ)	Mean(Gluconasturtiin)	-0.3451	15	-0.7286	0.203	0.2077
Mean(MYB28.1 RQ)	Mean(Gluconasturtiin)	-0.245	15	-0.6728	0.3056	0.3788
Mean(MYB28.2 RQ)	Mean(Gluconasturtiin)	0.5384	15	0.036	0.8235	0.0384
Mean(MYB29 RQ)	Mean(Gluconasturtiin)	0.7786	15	0.443	0.9228	0.0006
Mean(MYB34.1 RQ)	Mean(Gluconasturtiin)	-0.2936	15	-0.7005	0.2574	0.2882
Mean(MYB34.2 RQ)	Mean(Gluconasturtiin)	-0.4661	15	-0.7898	0.0606	0.0799
Mean(NSP1 RQ)	Mean(Gluconasturtiin)	-0.0471	15	-0.5462	0.4766	0.8675
Mean(NSP2 RQ)	Mean(Gluconasturtiin)	0.3134	15	-0.2369	0.7115	0.2553
Mean(SOT16 RQ)	Mean(Gluconasturtiin)	-0.117	15	-0.5937	0.4204	0.6779
Mean(SOT17 RQ)	Mean(Gluconasturtiin)	0.0388	15	-0.4831	0.5403	0.8909
Mean(SOT18 RQ)	Mean(Gluconasturtiin)	0.1828	15	-0.3635	0.6356	0.5143
Mean(SUR1 RQ)	Mean(Gluconasturtiin)	0.0029	15	-0.5102	0.5144	0.9919
Mean(TGG1.1 RQ)	Mean(Gluconasturtiin)	0.1725	15	-0.3727	0.6292	0.5387
Mean(TGG1.2 RQ)	Mean(Gluconasturtiin)	-0.2136	15	-0.6543	0.3353	0.4446
Mean(TGG2 RQ)	Mean(Gluconasturtiin)	0.4643	15	-0.0629	0.7889	0.0812
Mean(UGT74B1 RQ)	Mean(Gluconasturtiin)	0.0587	15	-0.4676	0.5543	0.8353
Mean(UGT74C1 RQ)	Mean(Gluconasturtiin)	0.5776	15	0.0928	0.841	0.0241
Mean(Progoitrin)	Mean(Gluconapin)	0.9243	15	0.7827	0.975	<.0001
Mean(Total_Aliphatics)	Mean(Gluconapin)	0.4287	15	-0.1071	0.7715	0.1109
Mean(Glucobrassicin)	Mean(Gluconapin)	-0.2083	15	-0.6511	0.3403	0.4563
Mean(4-OH_glucobrassicin)	Mean(Gluconapin)	0.3039	15	-0.2468	0.7062	0.2708
Mean(4-methoxyglucobrassicin)	Mean(Gluconapin)	0.1261	15	-0.4128	0.5996	0.6542
Mean(Neoglucobrassicin)	Mean(Gluconapin)	-0.2516	15	-0.6766	0.2992	0.3657
Mean(Total_Indoles)	Mean(Gluconapin)	-0.2885	15	-0.6976	0.2626	0.2971
Mean(Gluconasturtiin)	Mean(Gluconapin)	0.3666	15	-0.1794	0.7399	0.179
Mean(Total_GS)	Mean(Gluconapin)	0.3376	15	-0.2112	0.7246	0.2185
Mean(Erucin)	Mean(Gluconapin)	0.2475	15	-0.3032	0.6743	0.3738
Mean(SF)	Mean(Gluconapin)	0.2631	15	-0.2879	0.6833	0.3434
Mean(SFN)	Mean(Gluconapin)	-0.1029	15	-0.5844	0.4321	0.715
Mean(Iberin)	Mean(Gluconapin)	-0.0765	15	-0.5665	0.4536	0.7865
Mean(AITC)	Mean(Gluconapin)	0.1895	15	-0.3574	0.6397	0.4987
Mean(CETP)	Mean(Gluconapin)	0.2527	15	-0.2982	0.6773	0.3636
Mean(3-B-1-ITC)	Mean(Gluconapin)	0.7862	15	0.4586	0.9257	0.0005
Mean(4-PN)	Mean(Gluconapin)	0.4596	15	-0.0689	0.7866	0.0848
Mean(Perc_ITC_GNap)	Mean(Gluconapin)	0.0482	8	-0.6796	0.7281	0.9098
Mean(Goitrin)	Mean(Gluconapin)	0.9439	15	0.8358	0.9816	<.0001
Mean(Crambene)	Mean(Gluconapin)	0.7516	15	0.3893	0.9125	0.0012
Mean(PEITC)	Mean(Gluconapin)	0.3673	15	-0.1785	0.7403	0.178
Mean(3-PPN)	Mean(Gluconapin)	0.7371	15	0.3612	0.9069	0.0017
Mean(Total_ITC)	Mean(Gluconapin)	0.513	15	0.001	0.8119	0.0505
Mean(Total_Nitrile)	Mean(Gluconapin)	0.7283	15	0.3447	0.9035	0.0021
Mean(Nitrile formation%)	Mean(Gluconapin)	0.2231	15	-0.3265	0.6599	0.4242
Mean(AOP2 RQ)	Mean(Gluconapin)	-0.0163	15	-0.5242	0.5002	0.9541
Mean(BCAT3 RQ)	Mean(Gluconapin)	-0.3463	15	-0.7292	0.2018	0.2061
Mean(BCAT4 RQ)	Mean(Gluconapin)	0.354	15	-0.1933	0.7333	0.1955
Mean(MYB122 RQ)	Mean(Gluconapin)	-0.2135	15	-0.6542	0.3354	0.4448
Mean(CYP79B2 RQ)	Mean(Gluconapin)	-0.2268	15	-0.6621	0.323	0.4163
Mean(CYP79B3 RQ)	Mean(Gluconapin)	-0.2575	15	-0.6801	0.2935	0.3542
Mean(CYP79F1 RQ)	Mean(Gluconapin)	0.2473	15	-0.3034	0.6742	0.3741
Mean(CYP81F1 RQ)	Mean(Gluconapin)	-0.1193	15	-0.5952	0.4185	0.6719
Mean(CYP81F2 RQ)	Mean(Gluconapin)	-0.3404	15	-0.726	0.2082	0.2145
Mean(CYP81F3 RQ)	Mean(Gluconapin)	-0.3162	15	-0.713	0.234	0.2509
Mean(CYP81F4 RQ)	Mean(Gluconapin)	-0.0856	15	-0.5728	0.4462	0.7615
Mean(ESM1 RQ)	Mean(Gluconapin)	-0.0234	15	-0.5293	0.4948	0.934
Mean(ESP RQ)	Mean(Gluconapin)	0.1266	15	-0.4124	0.6	0.653
Mean(ESP2 RQ)	Mean(Gluconapin)	-0.0583	15	-0.554	0.4679	0.8364
Mean(FMO GS-OX2 RQ)	Mean(Gluconapin)	0.0681	15	-0.4602	0.5608	0.8095
Mean(FMO GS-OX5.1 RQ)	Mean(Gluconapin)	-0.1849	15	-0.6368	0.3616	0.5095
Mean(FMO GS-OX5.2 RQ)	Mean(Gluconapin)	-0.3918	15	-0.753	0.1507	0.1486
Mean(GGP1 RQ)	Mean(Gluconapin)	0.146	15	-0.3958	0.6125	0.6035
Mean(GS-OH RQ)	Mean(Gluconapin)	0.1306	15	-0.409	0.6025	0.6428
Mean(IGMT1 RQ)	Mean(Gluconapin)	-0.279	15	-0.6923	0.2721	0.3139
Mean(IGMT2 RQ)	Mean(Gluconapin)	-0.3731	15	-0.7433	0.1721	0.1708
Mean(IPMDH1 RQ)	Mean(Gluconapin)	0.4011	15	-0.14	0.7577	0.1384
Mean(IPMDH2 RQ)	Mean(Gluconapin)	-0.1271	15	-0.6003	0.412	0.6517
Mean(IPMI-LSU1 RQ)	Mean(Gluconapin)	-0.1599	15	-0.6213	0.3838	0.5692
Mean(IPMI-SSU2 RQ)	Mean(Gluconapin)	0.0632	15	-0.4641	0.5574	0.8229
Mean(IPMI-SSU3 RQ)	Mean(Gluconapin)	-0.1201	15	-0.5957	0.4179	0.6699
Mean(MAM1/2 RQ)	Mean(Gluconapin)	-0.2628	15	-0.6831	0.2882	0.3439
Mean(MAM3 RQ)	Mean(Gluconapin)	0.0704	15	-0.4584	0.5624	0.8032
Mean(MVP1 RQ)	Mean(Gluconapin)	-0.1422	15	-0.61	0.3991	0.6131
Mean(MYB28.1 RQ)	Mean(Gluconapin)	0.427	15	-0.1091	0.7707	0.1124
Mean(MYB28.2 RQ)	Mean(Gluconapin)	0.336	15	-0.2129	0.7237	0.2208
Mean(MYB29 RQ)	Mean(Gluconapin)	-0.1698	15	-0.6275	0.3751	0.5452
Mean(MYB34.1 RQ)	Mean(Gluconapin)	0.3323	15	-0.2169	0.7217	0.2262
Mean(MYB34.2 RQ)	Mean(Gluconapin)	-0.0447	15	-0.5445	0.4785	0.8743
Mean(NSP1 RQ)	Mean(Gluconapin)	-0.2951	15	-0.7014	0.2558	0.2856
Mean(NSP2 RQ)	Mean(Gluconapin)	-0.0393	15	-0.5407	0.4827	0.8895
Mean(SOT16 RQ)	Mean(Gluconapin)	-0.208	15	-0.6509	0.3405	0.4569
Mean(SOT17 RQ)	Mean(Gluconapin)	-0.1658	15	-0.625	0.3786	0.5547
Mean(SOT18 RQ)	Mean(Gluconapin)	0.3123	15	-0.2381	0.7108	0.2572
Mean(SUR1 RQ)	Mean(Gluconapin)	-0.2248	15	-0.661	0.3249	0.4205
Mean(TGG1.1 RQ)	Mean(Gluconapin)	-0.1414	15	-0.6095	0.3998	0.6152
Mean(TGG1.2 RQ)	Mean(Gluconapin)	0.4355	15	-0.0989	0.7749	0.1047
Mean(TGG2 RQ)	Mean(Gluconapin)	-0.1542	15	-0.6177	0.3888	0.5833
Mean(UGT74B1 RQ)	Mean(Gluconapin)	0.2469	15	-0.3038	0.6739	0.375
Mean(UGT74C1 RQ)	Mean(Gluconapin)	0.0221	15	-0.4958	0.5284	0.9376
Mean(Sinigrin)	Mean(Glucoiberin)	0.5175	15	0.0071	0.814	0.0482
Mean(Gluconapin)	Mean(Glucoiberin)	-0.1946	15	-0.6428	0.3528	0.4871
Mean(Progoitrin)	Mean(Glucoiberin)	0.0564	15	-0.4695	0.5527	0.8419
Mean(Total_Aliphatics)	Mean(Glucoiberin)	0.0074	15	-0.5067	0.5177	0.979
Mean(Glucobrassicin)	Mean(Glucoiberin)	0.4781	15	-0.0452	0.7955	0.0714
Mean(4-OH_glucobrassicin)	Mean(Glucoiberin)	-0.1801	15	-0.6339	0.3659	0.5207
Mean(4-methoxyglucobrassicin)	Mean(Glucoiberin)	-0.3987	15	-0.7565	0.1427	0.141
Mean(Neoglucobrassicin)	Mean(Glucoiberin)	-0.2951	15	-0.7013	0.2558	0.2856
Mean(Total_Indoles)	Mean(Glucoiberin)	0.2494	15	-0.3014	0.6754	0.3701
Mean(Gluconasturtiin)	Mean(Glucoiberin)	-0.3546	15	-0.7336	0.1926	0.1947
Mean(Total_GS)	Mean(Glucoiberin)	-0.1492	15	-0.6145	0.3931	0.5956
Mean(Erucin)	Mean(Glucoiberin)	-0.2292	15	-0.6635	0.3208	0.4113
Mean(SF)	Mean(Glucoiberin)	0.0835	15	-0.4479	0.5713	0.7673
Mean(SFN)	Mean(Glucoiberin)	0.2191	15	-0.3302	0.6576	0.4326
Mean(Iberin)	Mean(Glucoiberin)	0.908	15	0.7399	0.9694	<.0001
Mean(AITC)	Mean(Glucoiberin)	0.4811	15	-0.0414	0.797	0.0694
Mean(CETP)	Mean(Glucoiberin)	0.0761	15	-0.4538	0.5663	0.7874
Mean(3-B-1-ITC)	Mean(Glucoiberin)	0.2044	15	-0.3439	0.6487	0.465
Mean(4-PN)	Mean(Glucoiberin)	0.584	15	0.1023	0.8438	0.0223
Mean(Perc_ITC_GNap)	Mean(Glucoiberin)	-0.7239	8	-0.946	-0.0392	0.0423
Mean(Goitrin)	Mean(Glucoiberin)	-0.0446	15	-0.5444	0.4786	0.8746
Mean(Crambene)	Mean(Glucoiberin)	0.1134	15	-0.4234	0.5913	0.6873
Mean(PEITC)	Mean(Glucoiberin)	-0.3562	15	-0.7344	0.1909	0.1926
Mean(3-PPN)	Mean(Glucoiberin)	-0.2736	15	-0.6893	0.2776	0.3238
Mean(Total_ITC)	Mean(Glucoiberin)	-0.0568	15	-0.553	0.4691	0.8405
Mean(Total_Nitrile)	Mean(Glucoiberin)	0.1351	15	-0.4052	0.6055	0.6311
Mean(Nitrile formation%)	Mean(Glucoiberin)	0.3296	15	-0.2198	0.7203	0.2303
Mean(AOP2 RQ)	Mean(Glucoiberin)	-0.2139	15	-0.6545	0.3351	0.444
Mean(BCAT3 RQ)	Mean(Glucoiberin)	-0.0783	15	-0.5678	0.4521	0.7815
Mean(BCAT4 RQ)	Mean(Glucoiberin)	-0.0845	15	-0.572	0.4471	0.7647
Mean(MYB122 RQ)	Mean(Glucoiberin)	-0.0974	15	-0.5807	0.4366	0.7298
Mean(CYP79B2 RQ)	Mean(Glucoiberin)	-0.1427	15	-0.6103	0.3987	0.612
Mean(CYP79B3 RQ)	Mean(Glucoiberin)	0.3977	15	-0.1439	0.7559	0.1421
Mean(CYP79F1 RQ)	Mean(Glucoiberin)	0.0971	15	-0.4369	0.5805	0.7307
Mean(CYP81F1 RQ)	Mean(Glucoiberin)	-0.0095	15	-0.5192	0.5052	0.9733
Mean(CYP81F2 RQ)	Mean(Glucoiberin)	-0.1572	15	-0.6196	0.3862	0.5758
Mean(CYP81F3 RQ)	Mean(Glucoiberin)	-0.2042	15	-0.6486	0.344	0.4654
Mean(CYP81F4 RQ)	Mean(Glucoiberin)	-0.01	15	-0.5196	0.5048	0.9717
Mean(ESM1 RQ)	Mean(Glucoiberin)	-0.0557	15	-0.5522	0.47	0.8438
Mean(ESP RQ)	Mean(Glucoiberin)	0.2137	15	-0.3352	0.6544	0.4444
Mean(ESP2 RQ)	Mean(Glucoiberin)	0.0368	15	-0.4846	0.5389	0.8965
Mean(FMO GS-OX2 RQ)	Mean(Glucoiberin)	0.47	15	-0.0557	0.7916	0.0771
Mean(FMO GS-OX5.1 RQ)	Mean(Glucoiberin)	-0.0899	15	-0.5757	0.4427	0.75
Mean(FMO GS-OX5.2 RQ)	Mean(Glucoiberin)	-0.2015	15	-0.647	0.3466	0.4715
Mean(GGP1 RQ)	Mean(Glucoiberin)	0.0841	15	-0.4475	0.5717	0.7658
Mean(GS-OH RQ)	Mean(Glucoiberin)	0.1187	15	-0.419	0.5948	0.6735
Mean(IGMT1 RQ)	Mean(Glucoiberin)	-0.2433	15	-0.6718	0.3072	0.3822
Mean(IGMT2 RQ)	Mean(Glucoiberin)	-0.2043	15	-0.6487	0.344	0.4652
Mean(IPMDH1 RQ)	Mean(Glucoiberin)	-0.1142	15	-0.5918	0.4228	0.6853
Mean(IPMDH2 RQ)	Mean(Glucoiberin)	0.067	15	-0.4611	0.56	0.8125
Mean(IPMI-LSU1 RQ)	Mean(Glucoiberin)	0.0004	15	-0.5119	0.5126	0.9988
Mean(IPMI-SSU2 RQ)	Mean(Glucoiberin)	-0.1351	15	-0.6054	0.4052	0.6313
Mean(IPMI-SSU3 RQ)	Mean(Glucoiberin)	-0.058	15	-0.5538	0.4682	0.8373
Mean(MAM1/2 RQ)	Mean(Glucoiberin)	-0.0866	15	-0.5734	0.4455	0.759
Mean(MAM3 RQ)	Mean(Glucoiberin)	-0.1462	15	-0.6126	0.3957	0.6032
Mean(MVP1 RQ)	Mean(Glucoiberin)	0.1557	15	-0.3874	0.6187	0.5794
Mean(MYB28.1 RQ)	Mean(Glucoiberin)	0.2536	15	-0.2973	0.6778	0.3617
Mean(MYB28.2 RQ)	Mean(Glucoiberin)	0.0763	15	-0.4537	0.5664	0.787
Mean(MYB29 RQ)	Mean(Glucoiberin)	-0.2494	15	-0.6754	0.3014	0.37
Mean(MYB34.1 RQ)	Mean(Glucoiberin)	0.4627	15	-0.0649	0.7882	0.0824
Mean(MYB34.2 RQ)	Mean(Glucoiberin)	0.142	15	-0.3993	0.6099	0.6136
Mean(NSP1 RQ)	Mean(Glucoiberin)	-0.1718	15	-0.6287	0.3733	0.5403
Mean(NSP2 RQ)	Mean(Glucoiberin)	-0.0431	15	-0.5434	0.4797	0.8787
Mean(SOT16 RQ)	Mean(Glucoiberin)	-0.3132	15	-0.7113	0.2371	0.2557
Mean(SOT17 RQ)	Mean(Glucoiberin)	-0.1757	15	-0.6312	0.3698	0.531
Mean(SOT18 RQ)	Mean(Glucoiberin)	0.1521	15	-0.3906	0.6164	0.5883
Mean(SUR1 RQ)	Mean(Glucoiberin)	-0.1199	15	-0.5956	0.418	0.6704
Mean(TGG1.1 RQ)	Mean(Glucoiberin)	-0.2536	15	-0.6778	0.2973	0.3617
Mean(TGG1.2 RQ)	Mean(Glucoiberin)	0.2213	15	-0.3281	0.6589	0.4279
Mean(TGG2 RQ)	Mean(Glucoiberin)	-0.1754	15	-0.631	0.3701	0.5319
Mean(UGT74B1 RQ)	Mean(Glucoiberin)	0.0784	15	-0.452	0.5679	0.7812
Mean(UGT74C1 RQ)	Mean(Glucoiberin)	0.0345	15	-0.4864	0.5372	0.903
Mean(Glucoraphanin)	Mean(Glucoerucin)	-0.0358	15	-0.5382	0.4854	0.8992
Mean(Glucoiberin)	Mean(Glucoerucin)	-0.2705	15	-0.6875	0.2807	0.3296
Mean(Sinigrin)	Mean(Glucoerucin)	-0.0096	15	-0.5193	0.5051	0.9729
Mean(Gluconapin)	Mean(Glucoerucin)	0.2132	15	-0.3358	0.654	0.4456
Mean(Progoitrin)	Mean(Glucoerucin)	-0.0098	15	-0.5194	0.505	0.9725
Mean(Total_Aliphatics)	Mean(Glucoerucin)	0.89	15	0.6942	0.9631	<.0001
Mean(Glucobrassicin)	Mean(Glucoerucin)	-0.3633	15	-0.7382	0.183	0.1832
Mean(4-OH_glucobrassicin)	Mean(Glucoerucin)	0.7723	15	0.4303	0.9204	0.0007
Mean(4-methoxyglucobrassicin)	Mean(Glucoerucin)	0.6583	15	0.2204	0.8754	0.0076
Mean(Neoglucobrassicin)	Mean(Glucoerucin)	0.2836	15	-0.2676	0.6949	0.3057
Mean(Total_Indoles)	Mean(Glucoerucin)	-0.0757	15	-0.566	0.4542	0.7886
Mean(Gluconasturtiin)	Mean(Glucoerucin)	0.6585	15	0.2207	0.8755	0.0076
Mean(Total_GS)	Mean(Glucoerucin)	0.7778	15	0.4414	0.9225	0.0006
Mean(Erucin)	Mean(Glucoerucin)	0.9825	15	0.9467	0.9943	<.0001
Mean(SF)	Mean(Glucoerucin)	0.4221	15	-0.1151	0.7682	0.1171
Mean(SFN)	Mean(Glucoerucin)	-0.3891	15	-0.7515	0.1539	0.1518
Mean(Iberin)	Mean(Glucoerucin)	-0.1095	15	-0.5888	0.4267	0.6976
Mean(AITC)	Mean(Glucoerucin)	0.0778	15	-0.4525	0.5674	0.7829
Mean(CETP)	Mean(Glucoerucin)	0.4229	15	-0.114	0.7687	0.1163
Mean(3-B-1-ITC)	Mean(Glucoerucin)	0.3051	15	-0.2455	0.7069	0.2688
Mean(4-PN)	Mean(Glucoerucin)	0.0985	15	-0.4357	0.5814	0.7269
Mean(Perc_ITC_GNap)	Mean(Glucoerucin)	0.2998	8	-0.5134	0.8293	0.4707
Mean(Goitrin)	Mean(Glucoerucin)	0.0459	15	-0.4776	0.5453	0.8711
Mean(Crambene)	Mean(Glucoerucin)	-0.2404	15	-0.6701	0.31	0.3881
Mean(PEITC)	Mean(Glucoerucin)	0.5719	15	0.0843	0.8385	0.0259
Mean(3-PPN)	Mean(Glucoerucin)	0.4072	15	-0.1327	0.7608	0.1319
Mean(Total_ITC)	Mean(Glucoerucin)	0.8332	15	0.56	0.943	0.0001
Mean(Total_Nitrile)	Mean(Glucoerucin)	-0.1968	15	-0.6442	0.3508	0.482
Mean(Nitrile formation%)	Mean(Glucoerucin)	-0.4002	15	-0.7572	0.141	0.1394
Mean(AOP2 RQ)	Mean(Glucoerucin)	0.594	15	0.1174	0.8482	0.0196
Mean(BCAT3 RQ)	Mean(Glucoerucin)	-0.2499	15	-0.6757	0.3009	0.369
Mean(BCAT4 RQ)	Mean(Glucoerucin)	0.449	15	-0.0821	0.7815	0.0931
Mean(MYB122 RQ)	Mean(Glucoerucin)	0.3519	15	-0.1956	0.7322	0.1983
Mean(CYP79B2 RQ)	Mean(Glucoerucin)	0.0262	15	-0.4926	0.5314	0.926
Mean(CYP79B3 RQ)	Mean(Glucoerucin)	0.1267	15	-0.4123	0.6	0.6527
Mean(CYP79F1 RQ)	Mean(Glucoerucin)	0.1968	15	-0.3508	0.6441	0.482
Mean(CYP81F1 RQ)	Mean(Glucoerucin)	-0.149	15	-0.6144	0.3933	0.5961
Mean(CYP81F2 RQ)	Mean(Glucoerucin)	0.2612	15	-0.2899	0.6822	0.3471
Mean(CYP81F3 RQ)	Mean(Glucoerucin)	0.1901	15	-0.3569	0.64	0.4974
Mean(CYP81F4 RQ)	Mean(Glucoerucin)	0.5889	15	0.1098	0.846	0.0209
Mean(ESM1 RQ)	Mean(Glucoerucin)	0.6306	15	0.1748	0.8638	0.0117
Mean(ESP RQ)	Mean(Glucoerucin)	-0.5692	15	-0.8373	-0.0803	0.0268
Mean(ESP2 RQ)	Mean(Glucoerucin)	-0.5351	15	-0.822	-0.0315	0.0398
Mean(FMO GS-OX2 RQ)	Mean(Glucoerucin)	-0.4576	15	-0.7857	0.0714	0.0863
Mean(FMO GS-OX5.1 RQ)	Mean(Glucoerucin)	0.0374	15	-0.4841	0.5393	0.8947
Mean(FMO GS-OX5.2 RQ)	Mean(Glucoerucin)	0.1698	15	-0.3751	0.6275	0.5452
Mean(GGP1 RQ)	Mean(Glucoerucin)	-0.5372	15	-0.823	-0.0344	0.0389
Mean(GS-OH RQ)	Mean(Glucoerucin)	-0.037	15	-0.539	0.4845	0.896
Mean(IGMT1 RQ)	Mean(Glucoerucin)	-0.0797	15	-0.5687	0.451	0.7778
Mean(IGMT2 RQ)	Mean(Glucoerucin)	0.1943	15	-0.3531	0.6426	0.4878
Mean(IPMDH1 RQ)	Mean(Glucoerucin)	0.4044	15	-0.136	0.7594	0.1348
Mean(IPMDH2 RQ)	Mean(Glucoerucin)	-0.3602	15	-0.7365	0.1865	0.1872
Mean(IPMI-LSU1 RQ)	Mean(Glucoerucin)	-0.1877	15	-0.6385	0.3591	0.503
Mean(IPMI-SSU2 RQ)	Mean(Glucoerucin)	0.5357	15	0.0322	0.8223	0.0396
Mean(IPMI-SSU3 RQ)	Mean(Glucoerucin)	-0.5831	15	-0.8434	-0.101	0.0225
Mean(MAM1/2 RQ)	Mean(Glucoerucin)	0.4206	15	-0.1169	0.7675	0.1185
Mean(MAM3 RQ)	Mean(Glucoerucin)	0.7713	15	0.4283	0.9201	0.0008
Mean(MVP1 RQ)	Mean(Glucoerucin)	-0.3995	15	-0.7569	0.1418	0.1402
Mean(MYB28.1 RQ)	Mean(Glucoerucin)	-0.2036	15	-0.6482	0.3446	0.4668
Mean(MYB28.2 RQ)	Mean(Glucoerucin)	0.5523	15	0.0559	0.8298	0.0328
Mean(MYB29 RQ)	Mean(Glucoerucin)	0.556	15	0.0611	0.8314	0.0314
Mean(MYB34.1 RQ)	Mean(Glucoerucin)	-0.2356	15	-0.6673	0.3147	0.398
Mean(MYB34.2 RQ)	Mean(Glucoerucin)	-0.2924	15	-0.6999	0.2586	0.2902
Mean(NSP1 RQ)	Mean(Glucoerucin)	0.3961	15	-0.1457	0.7552	0.1438
Mean(NSP2 RQ)	Mean(Glucoerucin)	0.6342	15	0.1806	0.8653	0.0111
Mean(SOT16 RQ)	Mean(Glucoerucin)	-0.0651	15	-0.5587	0.4626	0.8178
Mean(SOT17 RQ)	Mean(Glucoerucin)	0.1148	15	-0.4223	0.5923	0.6836
Mean(SOT18 RQ)	Mean(Glucoerucin)	0.0419	15	-0.4807	0.5425	0.8822
Mean(SUR1 RQ)	Mean(Glucoerucin)	0.4609	15	-0.0672	0.7873	0.0838
Mean(TGG1.1 RQ)	Mean(Glucoerucin)	0.299	15	-0.2518	0.7035	0.2789
Mean(TGG1.2 RQ)	Mean(Glucoerucin)	-0.1738	15	-0.63	0.3716	0.5357
Mean(TGG2 RQ)	Mean(Glucoerucin)	0.7278	15	0.3437	0.9033	0.0021
Mean(UGT74B1 RQ)	Mean(Glucoerucin)	-0.0005	15	-0.5126	0.5119	0.9986
Mean(UGT74C1 RQ)	Mean(Glucoerucin)	0.3796	15	-0.1646	0.7467	0.1628
Mean(4-OH_glucobrassicin)	Mean(Glucobrassicin)	-0.4803	15	-0.7966	0.0423	0.0699
Mean(4-methoxyglucobrassicin)	Mean(Glucobrassicin)	-0.2585	15	-0.6806	0.2925	0.3523
Mean(Neoglucobrassicin)	Mean(Glucobrassicin)	-0.1218	15	-0.5968	0.4165	0.6655
Mean(Total_Indoles)	Mean(Glucobrassicin)	0.8065	15	0.5013	0.9332	0.0003
Mean(Gluconasturtiin)	Mean(Glucobrassicin)	-0.4458	15	-0.78	0.0861	0.0958
Mean(Total_GS)	Mean(Glucobrassicin)	-0.1037	15	-0.5849	0.4315	0.7131
Mean(Erucin)	Mean(Glucobrassicin)	-0.3208	15	-0.7155	0.2291	0.2436
Mean(SF)	Mean(Glucobrassicin)	0.3753	15	-0.1695	0.7445	0.168
Mean(SFN)	Mean(Glucobrassicin)	0.4974	15	-0.0199	0.8046	0.0592
Mean(Iberin)	Mean(Glucobrassicin)	0.3061	15	-0.2445	0.7074	0.2672
Mean(AITC)	Mean(Glucobrassicin)	-0.0795	15	-0.5686	0.4511	0.7782
Mean(CETP)	Mean(Glucobrassicin)	-0.2818	15	-0.6939	0.2693	0.3089
Mean(3-B-1-ITC)	Mean(Glucobrassicin)	-0.13	15	-0.6022	0.4095	0.6442
Mean(4-PN)	Mean(Glucobrassicin)	0.4125	15	-0.1264	0.7635	0.1265
Mean(Perc_ITC_GNap)	Mean(Glucobrassicin)	-0.7226	8	-0.9457	-0.0366	0.0429
Mean(Goitrin)	Mean(Glucobrassicin)	0.0037	15	-0.5095	0.515	0.9894
Mean(Crambene)	Mean(Glucobrassicin)	0.153	15	-0.3899	0.6169	0.5863
Mean(PEITC)	Mean(Glucobrassicin)	-0.4188	15	-0.7666	0.119	0.1202
Mean(3-PPN)	Mean(Glucobrassicin)	-0.411	15	-0.7627	0.1283	0.128
Mean(Total_ITC)	Mean(Glucobrassicin)	-0.0832	15	-0.5711	0.4481	0.7681
Mean(Total_Nitrile)	Mean(Glucobrassicin)	0.1832	15	-0.3631	0.6358	0.5134
Mean(Nitrile formation%)	Mean(Glucobrassicin)	0.1772	15	-0.3685	0.6321	0.5275
Mean(AOP2 RQ)	Mean(Glucobrassicin)	-0.0844	15	-0.5719	0.4472	0.765
Mean(BCAT3 RQ)	Mean(Glucobrassicin)	0.1128	15	-0.4239	0.5909	0.6889
Mean(BCAT4 RQ)	Mean(Glucobrassicin)	-0.2853	15	-0.6959	0.2658	0.3026
Mean(MYB122 RQ)	Mean(Glucobrassicin)	0.0619	15	-0.4651	0.5565	0.8266
Mean(CYP79B2 RQ)	Mean(Glucobrassicin)	-0.2393	15	-0.6695	0.3111	0.3903
Mean(CYP79B3 RQ)	Mean(Glucobrassicin)	0.0134	15	-0.5023	0.5221	0.9622
Mean(CYP79F1 RQ)	Mean(Glucobrassicin)	0.1811	15	-0.3651	0.6345	0.5184
Mean(CYP81F1 RQ)	Mean(Glucobrassicin)	-0.1346	15	-0.6051	0.4057	0.6326
Mean(CYP81F2 RQ)	Mean(Glucobrassicin)	0.2168	15	-0.3324	0.6562	0.4378
Mean(CYP81F3 RQ)	Mean(Glucobrassicin)	0.1384	15	-0.4024	0.6076	0.6227
Mean(CYP81F4 RQ)	Mean(Glucobrassicin)	0.178	15	-0.3678	0.6326	0.5257
Mean(ESM1 RQ)	Mean(Glucobrassicin)	-0.0758	15	-0.5661	0.4541	0.7884
Mean(ESP RQ)	Mean(Glucobrassicin)	0.124	15	-0.4146	0.5983	0.6597
Mean(ESP2 RQ)	Mean(Glucobrassicin)	0.0911	15	-0.4418	0.5765	0.7468
Mean(FMO GS-OX2 RQ)	Mean(Glucobrassicin)	0.0342	15	-0.4866	0.537	0.9038
Mean(FMO GS-OX5.1 RQ)	Mean(Glucobrassicin)	0.0768	15	-0.4533	0.5667	0.7857
Mean(FMO GS-OX5.2 RQ)	Mean(Glucobrassicin)	0.2227	15	-0.3268	0.6597	0.4249
Mean(GGP1 RQ)	Mean(Glucobrassicin)	0.0265	15	-0.4924	0.5316	0.9252
Mean(GS-OH RQ)	Mean(Glucobrassicin)	0.117	15	-0.4205	0.5937	0.6781
Mean(IGMT1 RQ)	Mean(Glucobrassicin)	-0.0304	15	-0.5344	0.4895	0.9142
Mean(IGMT2 RQ)	Mean(Glucobrassicin)	0.2285	15	-0.3214	0.6631	0.4128
Mean(IPMDH1 RQ)	Mean(Glucobrassicin)	0.0612	15	-0.4656	0.5561	0.8284
Mean(IPMDH2 RQ)	Mean(Glucobrassicin)	0.1991	15	-0.3487	0.6455	0.4769
Mean(IPMI-LSU1 RQ)	Mean(Glucobrassicin)	-0.0625	15	-0.5569	0.4646	0.8249
Mean(IPMI-SSU2 RQ)	Mean(Glucobrassicin)	-0.1084	15	-0.588	0.4276	0.7006
Mean(IPMI-SSU3 RQ)	Mean(Glucobrassicin)	-0.0222	15	-0.5285	0.4957	0.9373
Mean(MAM1/2 RQ)	Mean(Glucobrassicin)	0.1377	15	-0.403	0.6072	0.6245
Mean(MAM3 RQ)	Mean(Glucobrassicin)	0.0334	15	-0.4872	0.5365	0.906
Mean(MVP1 RQ)	Mean(Glucobrassicin)	0.0221	15	-0.4958	0.5284	0.9377
Mean(MYB28.1 RQ)	Mean(Glucobrassicin)	0.0651	15	-0.4626	0.5587	0.8177
Mean(MYB28.2 RQ)	Mean(Glucobrassicin)	-0.1603	15	-0.6215	0.3834	0.5682
Mean(MYB29 RQ)	Mean(Glucobrassicin)	-0.114	15	-0.5917	0.4229	0.6858
Mean(MYB34.1 RQ)	Mean(Glucobrassicin)	0.1767	15	-0.3689	0.6318	0.5287
Mean(MYB34.2 RQ)	Mean(Glucobrassicin)	0.2157	15	-0.3334	0.6555	0.4401
Mean(NSP1 RQ)	Mean(Glucobrassicin)	0.0745	15	-0.4552	0.5652	0.792
Mean(NSP2 RQ)	Mean(Glucobrassicin)	0.0091	15	-0.5055	0.5189	0.9743
Mean(SOT16 RQ)	Mean(Glucobrassicin)	-0.0213	15	-0.5278	0.4963	0.9398
Mean(SOT17 RQ)	Mean(Glucobrassicin)	0.2544	15	-0.2965	0.6783	0.3602
Mean(SOT18 RQ)	Mean(Glucobrassicin)	0.1762	15	-0.3694	0.6315	0.5298
Mean(SUR1 RQ)	Mean(Glucobrassicin)	0.1911	15	-0.3561	0.6406	0.4952
Mean(TGG1.1 RQ)	Mean(Glucobrassicin)	-0.1573	15	-0.6196	0.3861	0.5756
Mean(TGG1.2 RQ)	Mean(Glucobrassicin)	-0.1096	15	-0.5888	0.4266	0.6973
Mean(TGG2 RQ)	Mean(Glucobrassicin)	-0.2053	15	-0.6493	0.343	0.4629
Mean(UGT74B1 RQ)	Mean(Glucobrassicin)	0.1399	15	-0.4011	0.6085	0.619
Mean(UGT74C1 RQ)	Mean(Glucobrassicin)	-0.073	15	-0.5642	0.4563	0.796
Mean(GS-OH RQ)	Mean(GGP1 RQ)	0.0085	15	-0.506	0.5185	0.9761
Mean(IGMT1 RQ)	Mean(GGP1 RQ)	0.2361	15	-0.3142	0.6676	0.397
Mean(IGMT2 RQ)	Mean(GGP1 RQ)	-0.1356	15	-0.6058	0.4048	0.6298
Mean(IPMDH1 RQ)	Mean(GGP1 RQ)	-0.4641	15	-0.7888	0.0632	0.0814
Mean(IPMDH2 RQ)	Mean(GGP1 RQ)	0.1777	15	-0.368	0.6324	0.5262
Mean(IPMI-LSU1 RQ)	Mean(GGP1 RQ)	0.3387	15	-0.21	0.7251	0.2169
Mean(IPMI-SSU2 RQ)	Mean(GGP1 RQ)	-0.6786	15	-0.8837	-0.255	0.0054
Mean(IPMI-SSU3 RQ)	Mean(GGP1 RQ)	0.8192	15	0.5289	0.9379	0.0002
Mean(MAM1/2 RQ)	Mean(GGP1 RQ)	-0.1835	15	-0.636	0.3629	0.5128
Mean(MAM3 RQ)	Mean(GGP1 RQ)	-0.7136	15	-0.8977	-0.3173	0.0028
Mean(MVP1 RQ)	Mean(GGP1 RQ)	0.2694	15	-0.2817	0.6869	0.3315
Mean(MYB28.1 RQ)	Mean(GGP1 RQ)	0.5016	15	-0.0144	0.8066	0.0568
Mean(MYB28.2 RQ)	Mean(GGP1 RQ)	-0.249	15	-0.6751	0.3018	0.3708
Mean(MYB29 RQ)	Mean(GGP1 RQ)	-0.7401	15	-0.9081	-0.367	0.0016
Mean(MYB34.1 RQ)	Mean(GGP1 RQ)	0.6669	15	0.2349	0.8789	0.0066
Mean(MYB34.2 RQ)	Mean(GGP1 RQ)	0.7463	15	0.3789	0.9105	0.0014
Mean(NSP1 RQ)	Mean(GGP1 RQ)	-0.134	15	-0.6048	0.4061	0.6339
Mean(NSP2 RQ)	Mean(GGP1 RQ)	-0.614	15	-0.8568	-0.1485	0.0149
Mean(SOT16 RQ)	Mean(GGP1 RQ)	0.2912	15	-0.2599	0.6991	0.2924
Mean(SOT17 RQ)	Mean(GGP1 RQ)	-0.1138	15	-0.5916	0.4231	0.6864
Mean(SOT18 RQ)	Mean(GGP1 RQ)	-0.1013	15	-0.5833	0.4334	0.7194
Mean(SUR1 RQ)	Mean(GGP1 RQ)	-0.2214	15	-0.6589	0.3281	0.4279
Mean(TGG1.1 RQ)	Mean(GGP1 RQ)	-0.2234	15	-0.6601	0.3261	0.4234
Mean(TGG1.2 RQ)	Mean(GGP1 RQ)	0.3956	15	-0.1463	0.7549	0.1444
Mean(TGG2 RQ)	Mean(GGP1 RQ)	-0.6702	15	-0.8803	-0.2406	0.0063
Mean(UGT74B1 RQ)	Mean(GGP1 RQ)	0.1018	15	-0.433	0.5836	0.718
Mean(UGT74C1 RQ)	Mean(GGP1 RQ)	-0.5651	15	-0.8355	-0.0743	0.0282
Mean(GGP1 RQ)	Mean(FMO GS-OX5.2 RQ)	-0.0883	15	-0.5746	0.444	0.7542
Mean(GS-OH RQ)	Mean(FMO GS-OX5.2 RQ)	-0.446	15	-0.7801	0.0859	0.0956
Mean(IGMT1 RQ)	Mean(FMO GS-OX5.2 RQ)	0.3819	15	-0.1621	0.7478	0.1602
Mean(IGMT2 RQ)	Mean(FMO GS-OX5.2 RQ)	0.8159	15	0.5217	0.9367	0.0002
Mean(IPMDH1 RQ)	Mean(FMO GS-OX5.2 RQ)	-0.365	15	-0.7391	0.1811	0.181
Mean(IPMDH2 RQ)	Mean(FMO GS-OX5.2 RQ)	-0.0898	15	-0.5756	0.4429	0.7504
Mean(IPMI-LSU1 RQ)	Mean(FMO GS-OX5.2 RQ)	-0.1906	15	-0.6403	0.3565	0.4963
Mean(IPMI-SSU2 RQ)	Mean(FMO GS-OX5.2 RQ)	-0.3508	15	-0.7316	0.1968	0.1999
Mean(IPMI-SSU3 RQ)	Mean(FMO GS-OX5.2 RQ)	0.0125	15	-0.503	0.5214	0.9648
Mean(MAM1/2 RQ)	Mean(FMO GS-OX5.2 RQ)	0.9298	15	0.7972	0.9768	<.0001
Mean(MAM3 RQ)	Mean(FMO GS-OX5.2 RQ)	0.2657	15	-0.2854	0.6848	0.3385
Mean(MVP1 RQ)	Mean(FMO GS-OX5.2 RQ)	-0.1377	15	-0.6071	0.403	0.6247
Mean(MYB28.1 RQ)	Mean(FMO GS-OX5.2 RQ)	-0.5036	15	-0.8076	0.0116	0.0556
Mean(MYB28.2 RQ)	Mean(FMO GS-OX5.2 RQ)	-0.3347	15	-0.723	0.2143	0.2226
Mean(MYB29 RQ)	Mean(FMO GS-OX5.2 RQ)	-0.0007	15	-0.5128	0.5118	0.9981
Mean(MYB34.1 RQ)	Mean(FMO GS-OX5.2 RQ)	-0.372	15	-0.7427	0.1733	0.1721
Mean(MYB34.2 RQ)	Mean(FMO GS-OX5.2 RQ)	0.2817	15	-0.2695	0.6938	0.3091
Mean(NSP1 RQ)	Mean(FMO GS-OX5.2 RQ)	0.9132	15	0.7532	0.9711	<.0001
Mean(NSP2 RQ)	Mean(FMO GS-OX5.2 RQ)	0.3341	15	-0.2149	0.7227	0.2235
Mean(SOT16 RQ)	Mean(FMO GS-OX5.2 RQ)	0.3881	15	-0.155	0.751	0.1529
Mean(SOT17 RQ)	Mean(FMO GS-OX5.2 RQ)	0.4815	15	-0.0408	0.7972	0.0691
Mean(SOT18 RQ)	Mean(FMO GS-OX5.2 RQ)	-0.5193	15	-0.8148	-0.0096	0.0473
Mean(SUR1 RQ)	Mean(FMO GS-OX5.2 RQ)	0.9225	15	0.7777	0.9743	<.0001
Mean(TGG1.1 RQ)	Mean(FMO GS-OX5.2 RQ)	0.3332	15	-0.2159	0.7222	0.225
Mean(TGG1.2 RQ)	Mean(FMO GS-OX5.2 RQ)	-0.4463	15	-0.7802	0.0855	0.0954
Mean(TGG2 RQ)	Mean(FMO GS-OX5.2 RQ)	0.4379	15	-0.0959	0.7761	0.1026
Mean(UGT74B1 RQ)	Mean(FMO GS-OX5.2 RQ)	-0.2981	15	-0.703	0.2527	0.2805
Mean(UGT74C1 RQ)	Mean(FMO GS-OX5.2 RQ)	-0.4358	15	-0.775	0.0985	0.1044
Mean(FMO GS-OX5.2 RQ)	Mean(FMO GS-OX5.1 RQ)	0.6484	15	0.2038	0.8713	0.0089
Mean(GGP1 RQ)	Mean(FMO GS-OX5.1 RQ)	-0.0202	15	-0.527	0.4972	0.9429
Mean(GS-OH RQ)	Mean(FMO GS-OX5.1 RQ)	-0.4647	15	-0.7891	0.0624	0.0809
Mean(IGMT1 RQ)	Mean(FMO GS-OX5.1 RQ)	-0.0748	15	-0.5654	0.4549	0.791
Mean(IGMT2 RQ)	Mean(FMO GS-OX5.1 RQ)	0.2809	15	-0.2702	0.6934	0.3105
Mean(IPMDH1 RQ)	Mean(FMO GS-OX5.1 RQ)	-0.4472	15	-0.7806	0.0844	0.0947
Mean(IPMDH2 RQ)	Mean(FMO GS-OX5.1 RQ)	0.14	15	-0.4011	0.6086	0.6188
Mean(IPMI-LSU1 RQ)	Mean(FMO GS-OX5.1 RQ)	-0.3574	15	-0.7351	0.1895	0.1909
Mean(IPMI-SSU2 RQ)	Mean(FMO GS-OX5.1 RQ)	-0.5077	15	-0.8094	0.0062	0.0534
Mean(IPMI-SSU3 RQ)	Mean(FMO GS-OX5.1 RQ)	-0.0166	15	-0.5244	0.4999	0.9532
Mean(MAM1/2 RQ)	Mean(FMO GS-OX5.1 RQ)	0.6299	15	0.1737	0.8635	0.0118
Mean(MAM3 RQ)	Mean(FMO GS-OX5.1 RQ)	-0.0344	15	-0.5372	0.4864	0.903
Mean(MVP1 RQ)	Mean(FMO GS-OX5.1 RQ)	0.4057	15	-0.1346	0.76	0.1336
Mean(MYB28.1 RQ)	Mean(FMO GS-OX5.1 RQ)	-0.41	15	-0.7622	0.1294	0.129
Mean(MYB28.2 RQ)	Mean(FMO GS-OX5.1 RQ)	-0.3768	15	-0.7452	0.1678	0.1662
Mean(MYB29 RQ)	Mean(FMO GS-OX5.1 RQ)	-0.1418	15	-0.6097	0.3995	0.6143
Mean(MYB34.1 RQ)	Mean(FMO GS-OX5.1 RQ)	-0.3059	15	-0.7073	0.2447	0.2676
Mean(MYB34.2 RQ)	Mean(FMO GS-OX5.1 RQ)	-0.0126	15	-0.5215	0.5029	0.9644
Mean(NSP1 RQ)	Mean(FMO GS-OX5.1 RQ)	0.4594	15	-0.0691	0.7866	0.0849
Mean(NSP2 RQ)	Mean(FMO GS-OX5.1 RQ)	0.0375	15	-0.4841	0.5394	0.8945
Mean(SOT16 RQ)	Mean(FMO GS-OX5.1 RQ)	-0.0431	15	-0.5434	0.4798	0.8788
Mean(SOT17 RQ)	Mean(FMO GS-OX5.1 RQ)	0.0593	15	-0.4672	0.5547	0.8339
Mean(SOT18 RQ)	Mean(FMO GS-OX5.1 RQ)	-0.5576	15	-0.8322	-0.0635	0.0308
Mean(SUR1 RQ)	Mean(FMO GS-OX5.1 RQ)	0.5609	15	0.0683	0.8337	0.0296
Mean(TGG1.1 RQ)	Mean(FMO GS-OX5.1 RQ)	0.5689	15	0.0799	0.8372	0.0269
Mean(TGG1.2 RQ)	Mean(FMO GS-OX5.1 RQ)	0.2562	15	-0.2948	0.6793	0.3567
Mean(TGG2 RQ)	Mean(FMO GS-OX5.1 RQ)	0.0913	15	-0.4416	0.5766	0.7463
Mean(UGT74B1 RQ)	Mean(FMO GS-OX5.1 RQ)	-0.4127	15	-0.7636	0.1262	0.1263
Mean(UGT74C1 RQ)	Mean(FMO GS-OX5.1 RQ)	-0.5418	15	-0.8251	-0.0409	0.037
Mean(FMO GS-OX5.1 RQ)	Mean(FMO GS-OX2 RQ)	-0.2651	15	-0.6844	0.286	0.3396
Mean(FMO GS-OX5.2 RQ)	Mean(FMO GS-OX2 RQ)	-0.473	15	-0.7931	0.0519	0.075
Mean(GGP1 RQ)	Mean(FMO GS-OX2 RQ)	0.6513	15	0.2087	0.8725	0.0085
Mean(GS-OH RQ)	Mean(FMO GS-OX2 RQ)	0.3199	15	-0.2301	0.715	0.2451
Mean(IGMT1 RQ)	Mean(FMO GS-OX2 RQ)	0.0415	15	-0.481	0.5422	0.8834
Mean(IGMT2 RQ)	Mean(FMO GS-OX2 RQ)	-0.4984	15	-0.8051	0.0186	0.0586
Mean(IPMDH1 RQ)	Mean(FMO GS-OX2 RQ)	-0.3586	15	-0.7357	0.1882	0.1893
Mean(IPMDH2 RQ)	Mean(FMO GS-OX2 RQ)	0.1908	15	-0.3563	0.6405	0.4958
Mean(IPMI-LSU1 RQ)	Mean(FMO GS-OX2 RQ)	0.4033	15	-0.1373	0.7588	0.136
Mean(IPMI-SSU2 RQ)	Mean(FMO GS-OX2 RQ)	-0.3684	15	-0.7409	0.1773	0.1766
Mean(IPMI-SSU3 RQ)	Mean(FMO GS-OX2 RQ)	0.6586	15	0.2208	0.8755	0.0076
Mean(MAM1/2 RQ)	Mean(FMO GS-OX2 RQ)	-0.4207	15	-0.7675	0.1167	0.1184
Mean(MAM3 RQ)	Mean(FMO GS-OX2 RQ)	-0.6095	15	-0.8549	-0.1415	0.0158
Mean(MVP1 RQ)	Mean(FMO GS-OX2 RQ)	0.1582	15	-0.3853	0.6202	0.5734
Mean(MYB28.1 RQ)	Mean(FMO GS-OX2 RQ)	0.5882	15	0.1087	0.8457	0.0211
Mean(MYB28.2 RQ)	Mean(FMO GS-OX2 RQ)	-0.1497	15	-0.6148	0.3927	0.5945
Mean(MYB29 RQ)	Mean(FMO GS-OX2 RQ)	-0.6026	15	-0.8519	-0.1307	0.0174
Mean(MYB34.1 RQ)	Mean(FMO GS-OX2 RQ)	0.5682	15	0.079	0.8369	0.0271
Mean(MYB34.2 RQ)	Mean(FMO GS-OX2 RQ)	0.3638	15	-0.1824	0.7385	0.1825
Mean(NSP1 RQ)	Mean(FMO GS-OX2 RQ)	-0.4778	15	-0.7954	0.0456	0.0716
Mean(NSP2 RQ)	Mean(FMO GS-OX2 RQ)	-0.5931	15	-0.8478	-0.1161	0.0198
Mean(SOT16 RQ)	Mean(FMO GS-OX2 RQ)	-0.1122	15	-0.5905	0.4245	0.6907
Mean(SOT17 RQ)	Mean(FMO GS-OX2 RQ)	-0.3856	15	-0.7498	0.1578	0.1557
Mean(SOT18 RQ)	Mean(FMO GS-OX2 RQ)	0.2469	15	-0.3038	0.6739	0.3749
Mean(SUR1 RQ)	Mean(FMO GS-OX2 RQ)	-0.467	15	-0.7902	0.0595	0.0792
Mean(TGG1.1 RQ)	Mean(FMO GS-OX2 RQ)	-0.405	15	-0.7597	0.1354	0.1343
Mean(TGG1.2 RQ)	Mean(FMO GS-OX2 RQ)	0.406	15	-0.1342	0.7602	0.1332
Mean(TGG2 RQ)	Mean(FMO GS-OX2 RQ)	-0.683	15	-0.8855	-0.2626	0.005
Mean(UGT74B1 RQ)	Mean(FMO GS-OX2 RQ)	0.241	15	-0.3095	0.6705	0.387
Mean(UGT74C1 RQ)	Mean(FMO GS-OX2 RQ)	-0.1015	15	-0.5835	0.4333	0.7188
Mean(FMO GS-OX2 RQ)	Mean(ESP2 RQ)	0.7195	15	0.3282	0.9	0.0025
Mean(FMO GS-OX5.1 RQ)	Mean(ESP2 RQ)	-0.2424	15	-0.6713	0.3082	0.3841
Mean(FMO GS-OX5.2 RQ)	Mean(ESP2 RQ)	-0.0637	15	-0.5578	0.4637	0.8215
Mean(GGP1 RQ)	Mean(ESP2 RQ)	0.7791	15	0.4441	0.923	0.0006
Mean(GS-OH RQ)	Mean(ESP2 RQ)	0.3059	15	-0.2447	0.7073	0.2676
Mean(IGMT1 RQ)	Mean(ESP2 RQ)	0.4938	15	-0.0247	0.803	0.0613
Mean(IGMT2 RQ)	Mean(ESP2 RQ)	-0.106	15	-0.5864	0.4296	0.707
Mean(IPMDH1 RQ)	Mean(ESP2 RQ)	-0.4844	15	-0.7985	0.0371	0.0673
Mean(IPMDH2 RQ)	Mean(ESP2 RQ)	0.3894	15	-0.1535	0.7517	0.1514
Mean(IPMI-LSU1 RQ)	Mean(ESP2 RQ)	0.6128	15	0.1465	0.8563	0.0151
Mean(IPMI-SSU2 RQ)	Mean(ESP2 RQ)	-0.4942	15	-0.8031	0.0242	0.0611
Mean(IPMI-SSU3 RQ)	Mean(ESP2 RQ)	0.9355	15	0.8127	0.9787	<.0001
Mean(MAM1/2 RQ)	Mean(ESP2 RQ)	-0.1777	15	-0.6324	0.3681	0.5264
Mean(MAM3 RQ)	Mean(ESP2 RQ)	-0.6393	15	-0.8675	-0.189	0.0103
Mean(MVP1 RQ)	Mean(ESP2 RQ)	0.0509	15	-0.4737	0.5489	0.857
Mean(MYB28.1 RQ)	Mean(ESP2 RQ)	0.5096	15	-0.0036	0.8103	0.0523
Mean(MYB28.2 RQ)	Mean(ESP2 RQ)	-0.3895	15	-0.7518	0.1534	0.1513
Mean(MYB29 RQ)	Mean(ESP2 RQ)	-0.6244	15	-0.8612	-0.1648	0.0128
Mean(MYB34.1 RQ)	Mean(ESP2 RQ)	0.424	15	-0.1128	0.7692	0.1153
Mean(MYB34.2 RQ)	Mean(ESP2 RQ)	0.6491	15	0.205	0.8716	0.0088
Mean(NSP1 RQ)	Mean(ESP2 RQ)	-0.0885	15	-0.5747	0.4439	0.7537
Mean(NSP2 RQ)	Mean(ESP2 RQ)	-0.6425	15	-0.8688	-0.1941	0.0098
Mean(SOT16 RQ)	Mean(ESP2 RQ)	0.422	15	-0.1151	0.7682	0.1171
Mean(SOT17 RQ)	Mean(ESP2 RQ)	0.0721	15	-0.4571	0.5635	0.7986
Mean(SOT18 RQ)	Mean(ESP2 RQ)	0.1273	15	-0.4119	0.6004	0.6513
Mean(SUR1 RQ)	Mean(ESP2 RQ)	-0.2144	15	-0.6548	0.3346	0.4429
Mean(TGG1.1 RQ)	Mean(ESP2 RQ)	-0.5121	15	-0.8115	0.0002	0.051
Mean(TGG1.2 RQ)	Mean(ESP2 RQ)	0.0603	15	-0.4664	0.5554	0.831
Mean(TGG2 RQ)	Mean(ESP2 RQ)	-0.6597	15	-0.8759	-0.2226	0.0075
Mean(UGT74B1 RQ)	Mean(ESP2 RQ)	0.2834	15	-0.2677	0.6948	0.3061
Mean(UGT74C1 RQ)	Mean(ESP2 RQ)	-0.2754	15	-0.6903	0.2758	0.3205
Mean(ESP2 RQ)	Mean(ESP RQ)	0.7272	15	0.3426	0.9031	0.0021
Mean(FMO GS-OX2 RQ)	Mean(ESP RQ)	0.7056	15	0.3028	0.8945	0.0033
Mean(FMO GS-OX5.1 RQ)	Mean(ESP RQ)	-0.0373	15	-0.5393	0.4842	0.895
Mean(FMO GS-OX5.2 RQ)	Mean(ESP RQ)	-0.3317	15	-0.7214	0.2175	0.2271
Mean(GGP1 RQ)	Mean(ESP RQ)	0.7256	15	0.3395	0.9024	0.0022
Mean(GS-OH RQ)	Mean(ESP RQ)	0.4653	15	-0.0617	0.7894	0.0805
Mean(IGMT1 RQ)	Mean(ESP RQ)	0.0718	15	-0.4573	0.5633	0.7994
Mean(IGMT2 RQ)	Mean(ESP RQ)	-0.4716	15	-0.7924	0.0536	0.0759
Mean(IPMDH1 RQ)	Mean(ESP RQ)	-0.3187	15	-0.7144	0.2313	0.2469
Mean(IPMDH2 RQ)	Mean(ESP RQ)	0.6437	15	0.1961	0.8693	0.0096
Mean(IPMI-LSU1 RQ)	Mean(ESP RQ)	0.3835	15	-0.1602	0.7487	0.1582
Mean(IPMI-SSU2 RQ)	Mean(ESP RQ)	-0.5154	15	-0.813	-0.0042	0.0493
Mean(IPMI-SSU3 RQ)	Mean(ESP RQ)	0.6997	15	0.2921	0.8922	0.0037
Mean(MAM1/2 RQ)	Mean(ESP RQ)	-0.404	15	-0.7591	0.1365	0.1353
Mean(MAM3 RQ)	Mean(ESP RQ)	-0.7814	15	-0.9238	-0.4487	0.0006
Mean(MVP1 RQ)	Mean(ESP RQ)	0.4361	15	-0.0981	0.7752	0.1042
Mean(MYB28.1 RQ)	Mean(ESP RQ)	0.7311	15	0.3498	0.9046	0.002
Mean(MYB28.2 RQ)	Mean(ESP RQ)	-0.2282	15	-0.6629	0.3217	0.4134
Mean(MYB29 RQ)	Mean(ESP RQ)	-0.68	15	-0.8842	-0.2574	0.0053
Mean(MYB34.1 RQ)	Mean(ESP RQ)	0.6424	15	0.194	0.8688	0.0098
Mean(MYB34.2 RQ)	Mean(ESP RQ)	0.4072	15	-0.1328	0.7607	0.132
Mean(NSP1 RQ)	Mean(ESP RQ)	-0.3698	15	-0.7416	0.1757	0.1749
Mean(NSP2 RQ)	Mean(ESP RQ)	-0.7194	15	-0.9	-0.328	0.0025
Mean(SOT16 RQ)	Mean(ESP RQ)	0.0606	15	-0.4662	0.5556	0.8303
Mean(SOT17 RQ)	Mean(ESP RQ)	-0.151	15	-0.6157	0.3915	0.591
Mean(SOT18 RQ)	Mean(ESP RQ)	0.2912	15	-0.2598	0.6992	0.2924
Mean(SUR1 RQ)	Mean(ESP RQ)	-0.4675	15	-0.7905	0.0588	0.0789
Mean(TGG1.1 RQ)	Mean(ESP RQ)	-0.3627	15	-0.7379	0.1837	0.184
Mean(TGG1.2 RQ)	Mean(ESP RQ)	0.6458	15	0.1996	0.8702	0.0093
Mean(TGG2 RQ)	Mean(ESP RQ)	-0.8015	15	-0.9314	-0.4906	0.0003
Mean(UGT74B1 RQ)	Mean(ESP RQ)	0.347	15	-0.201	0.7296	0.2052
Mean(UGT74C1 RQ)	Mean(ESP RQ)	-0.2699	15	-0.6872	0.2812	0.3306
Mean(ESP RQ)	Mean(ESM1 RQ)	-0.8725	15	-0.957	-0.6514	<.0001
Mean(ESP2 RQ)	Mean(ESM1 RQ)	-0.8056	15	-0.9329	-0.4994	0.0003
Mean(FMO GS-OX2 RQ)	Mean(ESM1 RQ)	-0.6816	15	-0.8849	-0.2602	0.0051
Mean(FMO GS-OX5.1 RQ)	Mean(ESM1 RQ)	-0.1771	15	-0.632	0.3686	0.5279
Mean(FMO GS-OX5.2 RQ)	Mean(ESM1 RQ)	0.0803	15	-0.4505	0.5692	0.7759
Mean(GGP1 RQ)	Mean(ESM1 RQ)	-0.8448	15	-0.9472	-0.5863	<.0001
Mean(GS-OH RQ)	Mean(ESM1 RQ)	-0.1142	15	-0.5919	0.4228	0.6852
Mean(IGMT1 RQ)	Mean(ESM1 RQ)	-0.113	15	-0.5911	0.4238	0.6884
Mean(IGMT2 RQ)	Mean(ESM1 RQ)	0.3101	15	-0.2403	0.7096	0.2606
Mean(IPMDH1 RQ)	Mean(ESM1 RQ)	0.606	15	0.1359	0.8533	0.0167
Mean(IPMDH2 RQ)	Mean(ESM1 RQ)	-0.5489	15	-0.8283	-0.051	0.0341
Mean(IPMI-LSU1 RQ)	Mean(ESM1 RQ)	-0.295	15	-0.7013	0.2559	0.2858
Mean(IPMI-SSU2 RQ)	Mean(ESM1 RQ)	0.7508	15	0.3876	0.9122	0.0013
Mean(IPMI-SSU3 RQ)	Mean(ESM1 RQ)	-0.8597	15	-0.9525	-0.6209	<.0001
Mean(MAM1/2 RQ)	Mean(ESM1 RQ)	0.2076	15	-0.3409	0.6507	0.4578
Mean(MAM3 RQ)	Mean(ESM1 RQ)	0.8592	15	0.6196	0.9523	<.0001
Mean(MVP1 RQ)	Mean(ESM1 RQ)	-0.4363	15	-0.7753	0.0978	0.104
Mean(MYB28.1 RQ)	Mean(ESM1 RQ)	-0.4822	15	-0.7975	0.0399	0.0687
Mean(MYB28.2 RQ)	Mean(ESM1 RQ)	0.4755	15	-0.0485	0.7943	0.0732
Mean(MYB29 RQ)	Mean(ESM1 RQ)	0.7381	15	0.3631	0.9073	0.0017
Mean(MYB34.1 RQ)	Mean(ESM1 RQ)	-0.4397	15	-0.777	0.0936	0.101
Mean(MYB34.2 RQ)	Mean(ESM1 RQ)	-0.5466	15	-0.8273	-0.0478	0.035
Mean(NSP1 RQ)	Mean(ESM1 RQ)	0.2212	15	-0.3283	0.6588	0.4282
Mean(NSP2 RQ)	Mean(ESM1 RQ)	0.7956	15	0.4783	0.9292	0.0004
Mean(SOT16 RQ)	Mean(ESM1 RQ)	-0.1209	15	-0.5962	0.4172	0.6677
Mean(SOT17 RQ)	Mean(ESM1 RQ)	0.2184	15	-0.3309	0.6571	0.4342
Mean(SOT18 RQ)	Mean(ESM1 RQ)	0.0817	15	-0.4494	0.5701	0.7724
Mean(SUR1 RQ)	Mean(ESM1 RQ)	0.2746	15	-0.2766	0.6898	0.322
Mean(TGG1.1 RQ)	Mean(ESM1 RQ)	0.2525	15	-0.2983	0.6772	0.3638
Mean(TGG1.2 RQ)	Mean(ESM1 RQ)	-0.5252	15	-0.8175	-0.0177	0.0444
Mean(TGG2 RQ)	Mean(ESM1 RQ)	0.8345	15	0.5629	0.9435	0.0001
Mean(UGT74B1 RQ)	Mean(ESM1 RQ)	-0.0765	15	-0.5666	0.4535	0.7864
Mean(UGT74C1 RQ)	Mean(ESM1 RQ)	0.5448	15	0.0452	0.8264	0.0357
Mean(SF)	Mean(Erucin)	0.4357	15	-0.0986	0.775	0.1045
Mean(SFN)	Mean(Erucin)	-0.3453	15	-0.7287	0.2029	0.2075
Mean(Iberin)	Mean(Erucin)	-0.0861	15	-0.5731	0.4459	0.7604
Mean(AITC)	Mean(Erucin)	0.1156	15	-0.4216	0.5928	0.6815
Mean(CETP)	Mean(Erucin)	0.4623	15	-0.0654	0.788	0.0827
Mean(3-B-1-ITC)	Mean(Erucin)	0.3469	15	-0.2011	0.7295	0.2053
Mean(4-PN)	Mean(Erucin)	0.1651	15	-0.3793	0.6245	0.5566
Mean(Perc_ITC_GNap)	Mean(Erucin)	0.2295	8	-0.5668	0.8041	0.5845
Mean(Goitrin)	Mean(Erucin)	0.0785	15	-0.452	0.5679	0.781
Mean(Crambene)	Mean(Erucin)	-0.1994	15	-0.6457	0.3485	0.4763
Mean(PEITC)	Mean(Erucin)	0.528	15	0.0216	0.8188	0.0431
Mean(3-PPN)	Mean(Erucin)	0.3726	15	-0.1726	0.743	0.1714
Mean(Total_ITC)	Mean(Erucin)	0.8531	15	0.6054	0.9501	<.0001
Mean(Total_Nitrile)	Mean(Erucin)	-0.1529	15	-0.6169	0.3899	0.5864
Mean(Nitrile formation%)	Mean(Erucin)	-0.3546	15	-0.7336	0.1926	0.1947
Mean(AOP2 RQ)	Mean(Erucin)	0.5515	15	0.0546	0.8294	0.0331
Mean(BCAT3 RQ)	Mean(Erucin)	-0.1862	15	-0.6376	0.3605	0.5064
Mean(BCAT4 RQ)	Mean(Erucin)	0.4489	15	-0.0823	0.7815	0.0933
Mean(MYB122 RQ)	Mean(Erucin)	0.2031	15	-0.3451	0.6479	0.4679
Mean(CYP79B2 RQ)	Mean(Erucin)	-0.045	15	-0.5447	0.4783	0.8735
Mean(CYP79B3 RQ)	Mean(Erucin)	0.1849	15	-0.3616	0.6368	0.5095
Mean(CYP79F1 RQ)	Mean(Erucin)	0.1721	15	-0.373	0.6289	0.5396
Mean(CYP81F1 RQ)	Mean(Erucin)	-0.0976	15	-0.5808	0.4365	0.7294
Mean(CYP81F2 RQ)	Mean(Erucin)	0.3015	15	-0.2492	0.7049	0.2748
Mean(CYP81F3 RQ)	Mean(Erucin)	0.2253	15	-0.3244	0.6612	0.4195
Mean(CYP81F4 RQ)	Mean(Erucin)	0.5152	15	0.004	0.8129	0.0494
Mean(ESM1 RQ)	Mean(Erucin)	0.5458	15	0.0466	0.8269	0.0353
Mean(ESP RQ)	Mean(Erucin)	-0.4967	15	-0.8043	0.0209	0.0596
Mean(ESP2 RQ)	Mean(Erucin)	-0.4639	15	-0.7887	0.0635	0.0815
Mean(FMO GS-OX2 RQ)	Mean(Erucin)	-0.3898	15	-0.7519	0.153	0.1509
Mean(FMO GS-OX5.1 RQ)	Mean(Erucin)	0.0942	15	-0.4392	0.5786	0.7383
Mean(FMO GS-OX5.2 RQ)	Mean(Erucin)	0.2069	15	-0.3416	0.6502	0.4594
Mean(GGP1 RQ)	Mean(Erucin)	-0.4779	15	-0.7954	0.0455	0.0716
Mean(GS-OH RQ)	Mean(Erucin)	0.0063	15	-0.5076	0.5169	0.9822
Mean(IGMT1 RQ)	Mean(Erucin)	-0.0857	15	-0.5728	0.4461	0.7613
Mean(IGMT2 RQ)	Mean(Erucin)	0.1454	15	-0.3964	0.6121	0.6051
Mean(IPMDH1 RQ)	Mean(Erucin)	0.3804	15	-0.1638	0.7471	0.1619
Mean(IPMDH2 RQ)	Mean(Erucin)	-0.3122	15	-0.7108	0.2381	0.2573
Mean(IPMI-LSU1 RQ)	Mean(Erucin)	-0.1405	15	-0.6089	0.4006	0.6176
Mean(IPMI-SSU2 RQ)	Mean(Erucin)	0.471	15	-0.0544	0.7921	0.0764
Mean(IPMI-SSU3 RQ)	Mean(Erucin)	-0.5229	15	-0.8164	-0.0145	0.0455
Mean(MAM1/2 RQ)	Mean(Erucin)	0.4734	15	-0.0514	0.7933	0.0747
Mean(MAM3 RQ)	Mean(Erucin)	0.7436	15	0.3738	0.9095	0.0015
Mean(MVP1 RQ)	Mean(Erucin)	-0.4319	15	-0.7731	0.1032	0.1079
[truncated: 851 more rows]
