# Supplementary material for: Chemopreventive glucosinolate accumulation in various broccoli and collard tissues: Microfluidic-based targeted transcriptomics for by-product valorization
Source: PLoS One. 2017 Sep 25;12(9):e0185112. doi: 10.1371/journal.pone.0185112 (PMC5612653; doi:10.1371/journal.pone.0185112)
Supplement: S5 Table — (XLSX) [file pone.0185112.s005.xlsx]

## Sheet: S4 Table
	f.value	p.value	-LOG10(p)	FDR	Tukey's HSD
ESM1	424.7	6.9438e-19	18.158	2.9164e-17	Root-Floret; Root-Leaf
ESP2	29.723	4.2066e-07	6.3761	8.834e-06	Leaf-Floret; Root-Floret; Root-Leaf
TGG1.2	26.492	1.0755e-06	5.9684	1.2799e-05	Leaf-Floret; Root-Floret
IPMI-SSU2	25.879	1.2967e-06	5.8872	1.2799e-05	Root-Floret; Root-Leaf
ESP	24.813	1.8084e-06	5.7427	1.2799e-05	Root-Floret; Root-Leaf
IPMI-SSU3	24.778	1.8284e-06	5.7379	1.2799e-05	Leaf-Floret; Root-Floret; Root-Leaf
IPMDH1	23.813	2.493e-06	5.6033	1.391e-05	Root-Floret; Root-Leaf
GGP1	23.627	2.6496e-06	5.5768	1.391e-05	Leaf-Floret; Root-Floret; Root-Leaf
AOP2	18.336	1.7315e-05	4.7616	8.0804e-05	Root-Floret; Root-Leaf
MAM3	13.554	0.00012909	3.8891	0.00054187	Root-Floret; Root-Leaf
MYB28.2	13.349	0.00014192	3.848	0.00054187	Root-Floret; Root-Leaf
MYB34.2	11.924	0.0002799	3.553	0.00093441	Leaf-Floret; Root-Leaf
MYB122	11.857	0.00028922	3.5388	0.00093441	Root-Floret; Root-Leaf
MYB29	11.057	0.00043172	3.3648	0.0012952	Root-Floret; Root-Leaf
IPMDH2	9.4403	0.0010156	2.9933	0.0027684	Leaf-Floret; Root-Floret
CYP81F3	9.3717	0.0010546	2.9769	0.0027684	Leaf-Floret; Root-Leaf
BCAT3	9.1162	0.0012151	2.9154	0.003002	Root-Floret; Root-Leaf
TGG2	8.8971	0.001374	2.862	0.0032059	Root-Floret; Root-Leaf
NSP2	8.5446	0.001679	2.775	0.0037114	Root-Floret; Root-Leaf
IGMT1	7.7491	0.002675	2.5727	0.0056174	Leaf-Floret; Root-Leaf
UGT74C1	7.0744	0.0040319	2.3945	0.0080639	Root-Floret; Root-Leaf
FMO GS-OX2	6.4865	0.0058362	2.2339	0.011142	Root-Floret; Root-Leaf
CYP81F1	6.3399	0.0064123	2.193	0.011709	Leaf-Floret; Root-Leaf
MVP1	6.0246	0.0078718	2.1039	0.013753	Leaf-Floret; Root-Floret
FMO GS-OX5.1	5.916	0.0084552	2.0729	0.013753	Root-Floret
CYP81F4	5.9056	0.0085135	2.0699	0.013753	Root-Floret; Root-Leaf
CYP79F1	5.4581	0.011486	1.9398	0.017867	Root-Floret
SOT16	5.2506	0.013233	1.8783	0.01985	Leaf-Floret
IGMT2	4.7777	0.018395	1.7353	0.026641	Leaf-Floret
BCAT4	4.7247	0.019099	1.719	0.026738	Root-Floret
CYP79B2	3.6838	0.040939	1.3879	0.055466
