# Supplementary material for: Chemopreventive glucosinolate accumulation in various broccoli and collard tissues: Microfluidic-based targeted transcriptomics for by-product valorization
Source: PLoS One. 2017 Sep 25;12(9):e0185112. doi: 10.1371/journal.pone.0185112 (PMC5612653; doi:10.1371/journal.pone.0185112)
Supplement: S6 Table — (XLSX) [file pone.0185112.s006.xlsx]

## Sheet: S5 Table
Broccoli gene	VIP		Collard gene	VIP
ESM1	1.8282		ESM1	1.5769
ESP	1.6703		FMO GS-OX2	1.5569
IPMDH1	1.5247		ESP2	1.5344
IPMI-SSU2	1.5099		NSP2	1.4912
MAM3	1.4636		ESP	1.4831
AOP2	1.4599		CYP81F4	1.473
TGG1.2	1.3975		MYB34.1	1.451
MYB122	1.3674		IPMI-SSU3	1.4372
MYB28.2	1.3608		MYB28.1	1.4081
BCAT3	1.3537		MAM3	1.4078
IPMDH2	1.3536		GGP1	1.3022
TGG2	1.3232		AOP2	1.2786
NSP2	1.2622		MYB122	1.2302
MYB29	1.2362		TGG2	1.2086
			TGG1.2	1.2065
			MYB29	1.2062
