# Supplementary material for: Chemopreventive glucosinolate accumulation in various broccoli and collard tissues: Microfluidic-based targeted transcriptomics for by-product valorization
Source: PLoS One. 2017 Sep 25;12(9):e0185112. doi: 10.1371/journal.pone.0185112 (PMC5612653; doi:10.1371/journal.pone.0185112)
Supplement: S7 Table — (XLSX) [file pone.0185112.s007.xlsx]

## Sheet: S6 Table
	t.stat	p.value	-LOG10(p)	FDR
ESM1	-11.612	3.31e-09	8.4807	1.39e-07
FMO GS-OX2	10.409	1.57e-08	7.8049	3.29e-07
ESP2	9.3893	6.55e-08	7.1836	9.17e-07
NSP2	-7.9857	5.68e-07	6.246	5.96e-06
ESP	7.7762	8e-07	6.097	6.72e-06
CYP81F4	-7.5322	1.2e-06	5.9205	8.41e-06
MYB34.1	7.0566	2.71e-06	5.5665	1.63e-05
IPMI-SSU3	6.7929	4.32e-06	5.3645	2.27e-05
MYB28.1	6.3016	1.05e-05	4.9772	4.46e-05
MAM3	-6.2969	1.06e-05	4.9734	4.46e-05
GGP1	4.9986	0.00013123	3.882	0.00050106
AOP2	-4.7758	0.00020627	3.6856	0.00072195
MYB122	-4.3697	0.00047632	3.3221	0.0015389
TGG2	-4.2062	0.00066969	3.1741	0.0018245
TGG1.2	4.1909	0.00069158	3.1602	0.0018245
MYB29	-4.1885	0.00069503	3.158	0.0018245
MYB34.2	3.4745	0.0031275	2.5048	0.0077268
IPMI-SSU2	-2.9818	0.0088071	2.0552	0.02055
IGMT2	-2.836	0.011922	1.9237	0.026353
CYP79B2	-2.2665	0.03764	1.4244	0.075727
UGT74C1	-2.2207	0.041155	1.3856	0.075727
CYP81F3	-2.2173	0.041427	1.3827	0.075727
FMO GS-OX5.2	-2.2168	0.04147	1.3823	0.075727
